# Supplementary material for: Bis[μ2-bis­(diphenyl­phosphan­yl)methane-κ2 P:P′]bis­(μ4-diphenyl­phosphinato-κ4 O:O:O′:O′)bis­(μ2-trifluoro­acetato-κ2 O:O′)tetra­silver(I) acetonitrile disolvate
Source: Acta Crystallogr Sect E Struct Rep Online. 2011 Nov 5;67(Pt 12):m1677–8. doi: 10.1107/S1600536811045466 (PMC3238607; doi:10.1107/S1600536811045466)
Supplement: Supplementary file 1 [file e-67-m1677-sup1.cif]

##############################################################################
#                                                                            #
# This CIF contains the data in a paper accepted for publication in          #
# Acta Crystallographica Section E. It conforms to the requirements of       #
# Notes for Authors for Acta Crystallographica Section E, and has been       #
# peer reviewed under the auspices of the IUCr Commission on Journals.       #
#                                                                            #
# Full details of the Crystallographic Information File format               #
# are given in the paper "The Crystallographic Information File (CIF):       #
# a New Standard Archive File for Crystallography" by S. R. Hall, F. H.      #
# Allen and I. D. Brown [Acta Cryst. (1991), A47, 655-685].                  #
#                                                                            #
# The current version of the core CIF dictionary is obtainable from          #
# ftp://ftp.iucr.org/pub/cif_core.dic.                                       #
#                                                                            #
# Software is freely available for graphical display of the structure(s)     #
# in this CIF. For information consult the CIF software page                 #
# http://www.iucr.org/resources/cif/software.                                #
#                                                                            #
# This file may be used for bona fide research purposes within the           #
# scientific community so long as proper attribution is given to the journal # 
# article from which it was obtained.                                        #
#                                                                            #
##############################################################################
data_I
_audit_creation_method     SHELXL-97
_chemical_name_systematic
;
Bis[\m~2~-bis(diphenylphosphanyl)methane-\k^2^<i>P</i>:<i>P</i>']bis(\m~4~-
diphenylphosphinato-\k^4^<i>O</i>:<i>O</i>:<i>O</i>':<i>O</i>')bis(\m~2~-
trifluoroacetato-\k^2^<i>O</i>:<i>O</i>')tetrasilver(I) acetonitrile disolvate
;
_chemical_name_common     ?
_chemical_formula_moiety     'C78 H64 Ag4 F6 O8 P6, 2(C2 H3 N)'
_chemical_formula_sum     'C82 H70 Ag4 F6 N2 O8 P6'
_chemical_formula_iupac
                     '[Ag4 (C2 F3 O2)2 (C12 H10 O2 P)2 (C25 H22 P2)2], 2C2 H3 N'
_chemical_formula_weight     1942.70
_chemical_melting_point     ?
_symmetry_cell_setting     monoclinic
_symmetry_space_group_name_H-M     'P 21/n'
_symmetry_space_group_name_Hall     '-P 2yn'
loop_
    _symmetry_equiv_pos_as_xyz
    'x, y, z'
    '-x+1/2, y+1/2, -z+1/2'
    '-x, -y, -z'
    'x-1/2, -y-1/2, z-1/2'
_cell_length_a     11.724(5)
_cell_length_b     14.777(6)
_cell_length_c     24.183(10)
_cell_angle_alpha     90.00
_cell_angle_beta     102.254(5)
_cell_angle_gamma     90.00
_cell_volume     4094(3)
_cell_formula_units_Z     2
_cell_measurement_reflns_used     9421
_cell_measurement_theta_min     2.1
_cell_measurement_theta_max     27.5
_cell_measurement_temperature     296(2)
_exptl_crystal_description     'Prism'
_exptl_crystal_colour     'Colourless'
_exptl_crystal_size_max     0.20
_exptl_crystal_size_mid     0.20
_exptl_crystal_size_min     0.20
_exptl_crystal_density_diffrn     1.576
_exptl_crystal_density_meas     ?
_exptl_crystal_density_method     'not measured'
_exptl_crystal_F_000     1944
_exptl_absorpt_coefficient_mu     1.128
_exptl_absorpt_correction_type     multi-scan
_exptl_absorpt_process_details     '(CrystalClear-SM Expert; Rigaku, 2009)'
_exptl_absorpt_correction_T_min     0.8058
_exptl_absorpt_correction_T_max     0.8058
_exptl_special_details     ?
_diffrn_ambient_temperature     296(2)
_diffrn_radiation_type     MoK\a
_diffrn_radiation_wavelength     0.71073
_diffrn_radiation_source     'fine-focus sealed tube'
_diffrn_radiation_monochromator     graphite
_diffrn_measurement_device_type     'Rigaku Mercury CCD'
_diffrn_measurement_method     '\w scans'
_diffrn_detector_area_resol_mean     13.6612
_diffrn_reflns_number     34844
_diffrn_reflns_av_R_equivalents     0.0566
_diffrn_reflns_av_sigmaI/netI     0.0369
_diffrn_reflns_theta_min     2.54
_diffrn_reflns_theta_max     25.00
_diffrn_reflns_theta_full     25.00
_diffrn_measured_fraction_theta_max     0.998
_diffrn_measured_fraction_theta_full     0.998
_diffrn_reflns_limit_h_min     -13
_diffrn_reflns_limit_h_max     13
_diffrn_reflns_limit_k_min     -17
_diffrn_reflns_limit_k_max     17
_diffrn_reflns_limit_l_min     -28
_diffrn_reflns_limit_l_max     28
_diffrn_standards_number     0
_diffrn_standards_interval_count     0
_diffrn_standards_interval_time     0
_diffrn_standards_decay_%     0
_refine_special_details
;
Refinement of <i>F</i>^2^ against ALL reflections. The weighted <i>R</i>-factor
<i>wR</i> and goodness of fit <i>S</i> are based on <i>F</i>^2^, conventional
<i>R</i>-factors <i>R</i> are based on <i>F</i>, with <i>F</i> set to zero for
negative <i>F</i>^2^. The threshold expression of <i>F</i>^2^ >
\s(<i>F</i>^2^) is used only for calculating <i>R</i>-factors(gt) <i>etc</i>.
and is not relevant to the choice of reflections for refinement.
<i>R</i>-factors based on <i>F</i>^2^ are statistically about twice as large
as those based on <i>F</i>, and <i>R</i>- factors based on ALL data will be
even larger.
;
_reflns_number_total     7192
_reflns_number_gt     6033
_reflns_threshold_expression     I>2sigma(I)
_refine_ls_structure_factor_coef     Fsqd
_refine_ls_matrix_type     full
_refine_ls_R_factor_all     0.0571
_refine_ls_R_factor_gt     0.0455
_refine_ls_wR_factor_gt     0.1096
_refine_ls_wR_factor_ref     0.1167
_refine_ls_goodness_of_fit_ref     1.014
_refine_ls_restrained_S_all     1.060
_refine_ls_number_reflns     7192
_refine_ls_number_parameters     480
_refine_ls_number_restraints     60
_refine_ls_hydrogen_treatment     constr
_refine_ls_weighting_scheme     calc
_refine_ls_weighting_details
         'calc w=1/[\s^2^(Fo^2^)+(0.0503P)^2^+7.4307P] where P=(Fo^2^+2Fc^2^)/3'
_atom_sites_solution_hydrogens     geom
_atom_sites_solution_primary     direct
_atom_sites_solution_secondary     difmap
_refine_ls_shift/su_max     0.001
_refine_ls_shift/su_mean     0.000
_refine_diff_density_max     1.076
_refine_diff_density_min     -0.586
_refine_ls_extinction_method     none
_refine_ls_extinction_coef     ?
loop_
    _atom_type_symbol
    _atom_type_description
    _atom_type_scat_dispersion_real
    _atom_type_scat_dispersion_imag
    _atom_type_scat_source
    'C' 'C' 0.0033 0.0016
                         'International Tables Vol C Tables 4.2.6.8 and 6.1.1.4'
    'H' 'H' 0.0000 0.0000
                         'International Tables Vol C Tables 4.2.6.8 and 6.1.1.4'
    'N' 'N' 0.0061 0.0033
                         'International Tables Vol C Tables 4.2.6.8 and 6.1.1.4'
    'O' 'O' 0.0106 0.0060
                         'International Tables Vol C Tables 4.2.6.8 and 6.1.1.4'
    'F' 'F' 0.0171 0.0103
                         'International Tables Vol C Tables 4.2.6.8 and 6.1.1.4'
    'P' 'P' 0.1023 0.0942
                         'International Tables Vol C Tables 4.2.6.8 and 6.1.1.4'
    'Ag' 'Ag' -0.8971 1.1015
                         'International Tables Vol C Tables 4.2.6.8 and 6.1.1.4'
_computing_data_collection     '<i>CrystalClear-SM Expert</i> (Rigaku, 2009)'
_computing_cell_refinement     '<i>CrystalClear-SM Expert</i> (Rigaku, 2009)'
_computing_data_reduction     '<i>CrystalClear-SM Expert</i> (Rigaku, 2009)'
_computing_structure_solution     'SHELXS97 (Sheldrick, 2008)'
_computing_structure_refinement     'SHELXL97 (Sheldrick, 2008)'
_computing_molecular_graphics     'SHELXTL (Sheldrick, 2008)'
_computing_publication_material     'SHELXTL (Sheldrick, 2008)'
loop_
    _atom_site_type_symbol
    _atom_site_label
    _atom_site_fract_x
    _atom_site_fract_y
    _atom_site_fract_z
    _atom_site_U_iso_or_equiv
    _atom_site_adp_type
    _atom_site_calc_flag
    _atom_site_refinement_flags
    _atom_site_occupancy
    _atom_site_symmetry_multiplicity
    _atom_site_disorder_assembly
    _atom_site_disorder_group
    Ag Ag1 0.54210(3) 0.92166(3) 0.087708(16) 0.04807(13) Uani d U 1 1 . .
    Ag Ag2 0.66296(3) 0.91321(2) -0.026597(15) 0.04551(13) Uani d . 1 1 . .
    C C1 0.6904(4) 0.7175(3) 0.06180(18) 0.0384(10) Uani d . 1 1 . .
    H H1A 0.7435 0.6710 0.0803 0.046 Uiso calc R 1 1 . .
    H H1B 0.6232 0.6873 0.0389 0.046 Uiso calc R 1 1 . .
    C C2 0.7857(4) 0.6966(3) -0.0368(2) 0.0457(11) Uani d . 1 1 . .
    C C3 0.8256(6) 0.6101(4) -0.0213(3) 0.0708(17) Uani d . 1 1 . .
    H H3 0.8354 0.5916 0.0162 0.085 Uiso calc R 1 1 . .
    C C4 0.8511(7) 0.5508(5) -0.0616(3) 0.087(2) Uani d . 1 1 . .
    H H4 0.8787 0.4930 -0.0508 0.104 Uiso calc R 1 1 . .
    C C5 0.8363(6) 0.5760(5) -0.1163(3) 0.083(2) Uani d . 1 1 . .
    H H5 0.8561 0.5364 -0.1427 0.099 Uiso calc R 1 1 . .
    C C6 0.7922(6) 0.6594(5) -0.1331(3) 0.0785(19) Uani d . 1 1 . .
    H H6 0.7787 0.6756 -0.1711 0.094 Uiso calc R 1 1 . .
    C C7 0.7674(5) 0.7208(4) -0.0931(2) 0.0618(14) Uani d . 1 1 . .
    H H7 0.7384 0.7779 -0.1046 0.074 Uiso calc R 1 1 . .
    C C8 0.9111(4) 0.8015(3) 0.0557(2) 0.0438(11) Uani d . 1 1 . .
    C C9 0.9731(5) 0.7357(4) 0.0905(3) 0.081(2) Uani d . 1 1 . .
    H H9 0.9382 0.6805 0.0951 0.098 Uiso calc R 1 1 . .
    C C10 1.0871(6) 0.7523(5) 0.1185(4) 0.106(3) Uani d . 1 1 . .
    H H10 1.1290 0.7078 0.1414 0.128 Uiso calc R 1 1 . .
    C C11 1.1380(5) 0.8335(5) 0.1127(3) 0.086(2) Uani d . 1 1 . .
    H H11 1.2150 0.8435 0.1312 0.103 Uiso calc R 1 1 . .
    C C12 1.0781(6) 0.8999(5) 0.0803(3) 0.0767(18) Uani d . 1 1 . .
    H H12 1.1129 0.9557 0.0772 0.092 Uiso calc R 1 1 . .
    C C13 0.9638(5) 0.8835(4) 0.0518(2) 0.0608(14) Uani d . 1 1 . .
    H H13 0.9223 0.9290 0.0296 0.073 Uiso calc R 1 1 . .
    C C14 0.5474(4) 0.7051(3) 0.14380(18) 0.0438(11) Uani d . 1 1 . .
    C C15 0.5558(6) 0.6126(4) 0.1397(2) 0.0673(16) Uani d . 1 1 . .
    H H15 0.6127 0.5872 0.1230 0.081 Uiso calc R 1 1 . .
    C C16 0.4787(7) 0.5568(5) 0.1607(3) 0.087(2) Uani d . 1 1 . .
    H H16 0.4850 0.4942 0.1584 0.105 Uiso calc R 1 1 . .
    C C17 0.3939(6) 0.5940(6) 0.1848(3) 0.085(2) Uani d . 1 1 . .
    H H17 0.3410 0.5567 0.1976 0.102 Uiso calc R 1 1 . .
    C C18 0.3867(5) 0.6852(6) 0.1902(3) 0.075(2) Uani d . 1 1 . .
    H H18 0.3307 0.7098 0.2079 0.090 Uiso calc R 1 1 . .
    C C19 0.4623(4) 0.7420(4) 0.1696(2) 0.0590(14) Uani d . 1 1 . .
    H H19 0.4563 0.8044 0.1729 0.071 Uiso calc R 1 1 . .
    C C20 0.7694(4) 0.7932(3) 0.17396(19) 0.0448(11) Uani d . 1 1 . .
    C C21 0.8085(5) 0.7232(4) 0.2106(3) 0.0722(17) Uani d . 1 1 . .
    H H21 0.7679 0.6687 0.2071 0.087 Uiso calc R 1 1 . .
    C C22 0.9087(6) 0.7338(6) 0.2529(3) 0.091(2) Uani d . 1 1 . .
    H H22 0.9336 0.6863 0.2778 0.109 Uiso calc R 1 1 . .
    C C23 0.9698(7) 0.8112(6) 0.2584(3) 0.100(3) Uani d . 1 1 . .
    H H23 1.0357 0.8174 0.2873 0.120 Uiso calc R 1 1 . .
    C C24 0.9360(7) 0.8798(6) 0.2221(4) 0.106(3) Uani d . 1 1 . .
    H H24 0.9804 0.9324 0.2252 0.128 Uiso calc R 1 1 . .
    C C25 0.8344(6) 0.8724(4) 0.1798(3) 0.0770(18) Uani d . 1 1 . .
    H H25 0.8103 0.9208 0.1556 0.092 Uiso calc R 1 1 . .
    C C26 0.6109(4) 1.2297(3) 0.0284(2) 0.0469(12) Uani d . 1 1 . .
    C C27 0.5551(6) 1.2773(4) 0.0637(3) 0.0758(19) Uani d . 1 1 . .
    H H27 0.5217 1.2470 0.0900 0.091 Uiso calc R 1 1 . .
    C C28 0.5490(8) 1.3714(6) 0.0598(4) 0.113(3) Uani d . 1 1 . .
    H H28 0.5077 1.4036 0.0821 0.135 Uiso calc R 1 1 . .
    C C29 0.6024(9) 1.4159(5) 0.0238(5) 0.126(5) Uani d . 1 1 . .
    H H29 0.6035 1.4788 0.0242 0.152 Uiso calc R 1 1 . .
    C C30 0.6548(8) 1.3706(5) -0.0131(4) 0.109(3) Uani d . 1 1 . .
    H H30 0.6870 1.4023 -0.0393 0.131 Uiso calc R 1 1 . .
    C C31 0.6599(5) 1.2760(4) -0.0113(3) 0.0732(18) Uani d . 1 1 . .
    H H31 0.6955 1.2443 -0.0362 0.088 Uiso calc R 1 1 . .
    C C32 0.7743(4) 1.1088(3) 0.08724(19) 0.0411(10) Uani d . 1 1 . .
    C C33 0.8771(4) 1.1165(4) 0.0682(3) 0.0623(15) Uani d . 1 1 . .
    H H33 0.8753 1.1158 0.0295 0.075 Uiso calc R 1 1 . .
    C C34 0.9828(5) 1.1255(5) 0.1063(3) 0.083(2) Uani d . 1 1 . .
    H H34 1.0516 1.1303 0.0932 0.100 Uiso calc R 1 1 . .
    C C35 0.9864(6) 1.1272(5) 0.1625(3) 0.083(2) Uani d . 1 1 . .
    H H35 1.0577 1.1337 0.1878 0.099 Uiso calc R 1 1 . .
    C C36 0.8866(6) 1.1196(5) 0.1822(3) 0.081(2) Uani d . 1 1 . .
    H H36 0.8901 1.1208 0.2210 0.097 Uiso calc R 1 1 . .
    C C38 0.3389(7) 1.0357(6) 0.2187(3) 0.0934(15) Uani d U 1 1 . .
    C C39 0.3725(6) 1.0221(5) 0.1619(3) 0.0804(12) Uani d U 1 1 . .
    C C40 0.8585(15) 0.3690(11) 0.1793(11) 0.393(18) Uani d . 1 1 . .
    H H40A 0.9376 0.3619 0.1999 0.590 Uiso calc R 1 1 . .
    H H40B 0.8366 0.3177 0.1551 0.590 Uiso calc R 1 1 . .
    H H40C 0.8076 0.3734 0.2055 0.590 Uiso calc R 1 1 . .
    C C41 0.8488(9) 0.4537(7) 0.1442(6) 0.150(5) Uani d . 1 1 . .
    C C37O 0.7795(3) 1.1099(2) 0.14489(10) 0.0608(14) Uani d . 1 1 . .
    H H37O 0.7116 1.1042 0.1587 0.073 Uiso calc R 1 1 . .
    F F1 0.2990(3) 1.1197(2) 0.22513(10) 0.1335(18) Uani d U 1 1 . .
    F F2 0.4197(3) 1.0317(2) 0.26317(10) 0.155(2) Uani d U 1 1 . .
    F F3 0.2555(3) 0.9843(2) 0.22562(10) 0.160(2) Uani d U 1 1 . .
    N N1 0.8428(7) 0.5182(5) 0.1215(4) 0.124(3) Uani d . 1 1 . .
    O O1 0.5435(3) 1.0716(2) 0.06592(14) 0.0466(8) Uani d U 1 1 . .
    O O2 0.6484(3) 1.0685(2) -0.01761(13) 0.0440(7) Uani d U 1 1 . .
    O O3 0.4545(4) 0.9706(3) 0.16520(18) 0.0879(12) Uani d U 1 1 . .
    O O4 0.3134(4) 1.0629(3) 0.12293(16) 0.0762(12) Uani d U 1 1 . .
    P P1 0.76367(10) 0.78230(8) 0.01470(5) 0.0374(3) Uani d . 1 1 . .
    P P2 0.64141(10) 0.78438(8) 0.11642(5) 0.0375(3) Uani d . 1 1 . .
    P P3 0.63580(10) 1.10991(8) 0.03764(5) 0.0385(3) Uani d . 1 1 . .
loop_
    _atom_site_aniso_label
    _atom_site_aniso_U_11
    _atom_site_aniso_U_22
    _atom_site_aniso_U_33
    _atom_site_aniso_U_12
    _atom_site_aniso_U_13
    _atom_site_aniso_U_23
    Ag1 0.0513(2) 0.0492(2) 0.0450(2) 0.01425(17) 0.01323(17) 0.00685(16)
    Ag2 0.0429(2) 0.0487(2) 0.0454(2) 0.01025(16) 0.01052(16) 0.00678(15)
    C1 0.039(2) 0.041(2) 0.036(2) 0.0013(19) 0.0084(18) 0.0010(18)
    C2 0.040(2) 0.051(3) 0.050(3) -0.003(2) 0.016(2) -0.005(2)
    C3 0.100(5) 0.055(3) 0.065(4) 0.013(3) 0.033(3) -0.006(3)
    C4 0.111(6) 0.063(4) 0.094(5) 0.008(4) 0.041(4) -0.023(4)
    C5 0.084(5) 0.090(5) 0.080(5) -0.007(4) 0.029(4) -0.042(4)
    C6 0.086(5) 0.103(5) 0.049(3) -0.006(4) 0.022(3) -0.024(3)
    C7 0.060(3) 0.076(4) 0.052(3) 0.003(3) 0.016(3) -0.010(3)
    C8 0.033(2) 0.050(3) 0.048(3) 0.004(2) 0.009(2) -0.005(2)
    C9 0.046(3) 0.058(4) 0.127(6) 0.003(3) -0.012(3) 0.002(4)
    C10 0.052(4) 0.079(5) 0.162(8) 0.008(4) -0.035(4) 0.005(5)
    C11 0.043(3) 0.095(5) 0.109(6) -0.002(4) -0.006(3) -0.021(4)
    C12 0.065(4) 0.079(4) 0.083(5) -0.028(4) 0.009(3) -0.009(4)
    C13 0.059(3) 0.062(3) 0.059(3) -0.009(3) 0.008(3) 0.007(3)
    C14 0.042(2) 0.056(3) 0.033(2) -0.004(2) 0.0079(19) 0.003(2)
    C15 0.094(5) 0.064(4) 0.050(3) -0.018(3) 0.030(3) -0.001(3)
    C16 0.134(7) 0.074(4) 0.062(4) -0.047(4) 0.036(4) -0.004(3)
    C17 0.081(5) 0.122(6) 0.054(4) -0.048(5) 0.019(3) 0.013(4)
    C18 0.043(3) 0.122(6) 0.063(4) 0.004(4) 0.017(3) 0.036(4)
    C19 0.048(3) 0.079(4) 0.052(3) 0.009(3) 0.014(2) 0.022(3)
    C20 0.043(3) 0.054(3) 0.035(2) -0.001(2) 0.0044(19) -0.002(2)
    C21 0.063(4) 0.074(4) 0.071(4) 0.002(3) -0.005(3) 0.010(3)
    C22 0.072(4) 0.116(6) 0.070(4) 0.013(4) -0.017(3) 0.020(4)
    C23 0.084(5) 0.113(6) 0.083(5) -0.004(5) -0.028(4) -0.005(5)
    C24 0.093(6) 0.102(6) 0.105(6) -0.029(5) -0.024(5) -0.024(5)
    C25 0.076(4) 0.062(4) 0.082(4) -0.001(3) -0.007(3) -0.007(3)
    C26 0.044(3) 0.042(3) 0.046(3) 0.003(2) -0.009(2) -0.003(2)
    C27 0.074(4) 0.064(4) 0.080(4) 0.024(3) -0.006(3) -0.022(3)
    C28 0.115(7) 0.074(5) 0.125(8) 0.035(5) -0.030(6) -0.045(5)
    C29 0.131(9) 0.043(4) 0.162(11) 0.012(5) -0.065(8) -0.015(5)
    C30 0.119(7) 0.060(5) 0.126(7) -0.023(5) -0.027(6) 0.037(5)
    C31 0.072(4) 0.053(3) 0.083(4) -0.014(3) -0.010(3) 0.017(3)
    C32 0.038(2) 0.041(2) 0.043(3) -0.001(2) 0.0029(19) -0.0015(19)
    C33 0.041(3) 0.086(4) 0.061(3) -0.007(3) 0.011(2) -0.008(3)
    C34 0.035(3) 0.117(6) 0.094(5) -0.010(3) 0.008(3) -0.013(4)
    C35 0.051(4) 0.101(5) 0.080(5) 0.001(4) -0.020(3) -0.009(4)
    C36 0.075(4) 0.107(5) 0.049(3) 0.004(4) -0.015(3) -0.002(3)
    C38 0.108(3) 0.123(3) 0.062(3) 0.014(3) 0.047(2) 0.003(3)
    C39 0.099(3) 0.096(3) 0.060(2) 0.034(2) 0.048(2) 0.013(2)
    C40 0.195(16) 0.238(18) 0.68(4) -0.046(14) -0.05(2) 0.32(2)
    C41 0.095(7) 0.094(7) 0.238(14) -0.001(6) -0.019(8) 0.025(8)
    C37O 0.055(3) 0.075(4) 0.050(3) 0.002(3) 0.004(2) 0.001(3)
    F1 0.157(4) 0.148(4) 0.111(3) 0.031(3) 0.061(3) -0.034(3)
    F2 0.164(5) 0.242(6) 0.056(3) 0.039(5) 0.018(3) 0.006(3)
    F3 0.210(5) 0.187(5) 0.121(4) -0.077(4) 0.121(4) -0.039(3)
    N1 0.138(7) 0.076(5) 0.142(7) 0.013(5) -0.005(5) 0.022(4)
    O1 0.0314(16) 0.0489(19) 0.059(2) -0.0002(14) 0.0086(14) 0.0036(15)
    O2 0.0459(18) 0.0400(17) 0.0433(18) 0.0018(14) 0.0030(14) -0.0048(13)
    O3 0.108(3) 0.101(3) 0.067(2) 0.042(2) 0.0471(19) 0.013(2)
    O4 0.085(3) 0.103(3) 0.047(2) 0.024(3) 0.027(2) 0.019(2)
    P1 0.0333(6) 0.0411(6) 0.0386(6) 0.0049(5) 0.0098(5) 0.0001(5)
    P2 0.0355(6) 0.0428(6) 0.0348(6) 0.0044(5) 0.0086(5) 0.0029(5)
    P3 0.0337(6) 0.0376(6) 0.0416(6) -0.0001(5) 0.0021(5) -0.0008(5)
_geom_special_details
;
All e.s.d.'s (except the e.s.d. in the dihedral angle between two l.s. planes)
are estimated using the full covariance matrix. The cell e.s.d.'s are taken
into account individually in the estimation of e.s.d.'s in distances, angles
and torsion angles; correlations between e.s.d.'s in cell parameters are only
used when they are defined by crystal symmetry. An approximate (isotropic)
treatment of cell e.s.d.'s is used for estimating e.s.d.'s involving l.s.
planes.
;
loop_
    _geom_bond_atom_site_label_1
    _geom_bond_atom_site_label_2
    _geom_bond_site_symmetry_2
    _geom_bond_distance
    _geom_bond_publ_flag
    Ag1 O1 . 2.278(3) ?
    Ag1 P2 . 2.3685(14) ?
    Ag1 O3 . 2.430(4) ?
    Ag1 O2 3_675 2.505(3) ?
    Ag1 Ag2 . 3.3655(12) ?
    Ag2 O2 . 2.314(3) ?
    Ag2 P1 . 2.3734(14) ?
    Ag2 O1 3_675 2.416(3) ?
    Ag2 O4 3_675 2.429(4) ?
    C1 P1 . 1.835(4) ?
    C1 P2 . 1.837(4) ?
    C1 H1A . 0.9700 ?
    C1 H1B . 0.9700 ?
    C2 C7 . 1.380(7) ?
    C2 C3 . 1.386(8) ?
    C2 P1 . 1.832(5) ?
    C3 C4 . 1.390(8) ?
    C3 H3 . 0.9300 ?
    C4 C5 . 1.350(10) ?
    C4 H4 . 0.9300 ?
    C5 C6 . 1.365(10) ?
    C5 H5 . 0.9300 ?
    C6 C7 . 1.399(8) ?
    C6 H6 . 0.9300 ?
    C7 H7 . 0.9300 ?
    C8 C13 . 1.373(7) ?
    C8 C9 . 1.386(8) ?
    C8 P1 . 1.823(5) ?
    C9 C10 . 1.386(8) ?
    C9 H9 . 0.9300 ?
    C10 C11 . 1.360(10) ?
    C10 H10 . 0.9300 ?
    C11 C12 . 1.355(9) ?
    C11 H11 . 0.9300 ?
    C12 C13 . 1.393(8) ?
    C12 H12 . 0.9300 ?
    C13 H13 . 0.9300 ?
    C14 C15 . 1.376(7) ?
    C14 C19 . 1.394(7) ?
    C14 P2 . 1.826(5) ?
    C15 C16 . 1.396(8) ?
    C15 H15 . 0.9300 ?
    C16 C17 . 1.370(10) ?
    C16 H16 . 0.9300 ?
    C17 C18 . 1.358(10) ?
    C17 H17 . 0.9300 ?
    C18 C19 . 1.388(8) ?
    C18 H18 . 0.9300 ?
    C19 H19 . 0.9300 ?
    C20 C21 . 1.376(7) ?
    C20 C25 . 1.387(8) ?
    C20 P2 . 1.822(5) ?
    C21 C22 . 1.393(8) ?
    C21 H21 . 0.9300 ?
    C22 C23 . 1.342(10) ?
    C22 H22 . 0.9300 ?
    C23 C24 . 1.343(11) ?
    C23 H23 . 0.9300 ?
    C24 C25 . 1.400(9) ?
    C24 H24 . 0.9300 ?
    C25 H25 . 0.9300 ?
    C26 C27 . 1.375(8) ?
    C26 C31 . 1.396(8) ?
    C26 P3 . 1.800(5) ?
    C27 C28 . 1.394(10) ?
    C27 H27 . 0.9300 ?
    C28 C29 . 1.346(14) ?
    C28 H28 . 0.9300 ?
    C29 C30 . 1.362(14) ?
    C29 H29 . 0.9300 ?
    C30 C31 . 1.399(9) ?
    C30 H30 . 0.9300 ?
    C31 H31 . 0.9300 ?
    C32 C37O . 1.383(5) ?
    C32 C33 . 1.384(7) ?
    C32 P3 . 1.802(5) ?
    C33 C34 . 1.385(8) ?
    C33 H33 . 0.9300 ?
    C34 C35 . 1.350(9) ?
    C34 H34 . 0.9300 ?
    C35 C36 . 1.359(10) ?
    C35 H35 . 0.9300 ?
    C36 C37O . 1.390(7) ?
    C36 H36 . 0.9300 ?
    C38 F2 . 1.275(8) ?
    C38 F3 . 1.277(9) ?
    C38 F1 . 1.347(9) ?
    C38 C39 . 1.521(8) ?
    C39 O4 . 1.206(7) ?
    C39 O3 . 1.215(7) ?
    C40 C41 . 1.503(16) ?
    C40 H40A . 0.9600 ?
    C40 H40B . 0.9600 ?
    C40 H40C . 0.9600 ?
    C41 N1 . 1.096(11) ?
    C37O H37O . 0.9300 ?
    O1 P3 . 1.508(3) ?
    O1 Ag2 3_675 2.416(3) ?
    O2 P3 . 1.505(3) ?
    O2 Ag1 3_675 2.505(3) ?
    O4 Ag2 3_675 2.429(4) ?
loop_
    _geom_angle_atom_site_label_1
    _geom_angle_atom_site_label_2
    _geom_angle_atom_site_label_3
    _geom_angle_site_symmetry_1
    _geom_angle_site_symmetry_3
    _geom_angle
    _geom_angle_publ_flag
    O1 Ag1 P2 . . 150.88(8) ?
    O1 Ag1 O3 . . 85.06(14) ?
    P2 Ag1 O3 . . 106.90(11) ?
    O1 Ag1 O2 . 3_675 80.56(11) ?
    P2 Ag1 O2 . 3_675 124.08(8) ?
    O3 Ag1 O2 . 3_675 92.43(14) ?
    O1 Ag1 Ag2 . . 79.70(9) ?
    P2 Ag1 Ag2 . . 86.71(3) ?
    O3 Ag1 Ag2 . . 164.76(12) ?
    O2 Ag1 Ag2 3_675 . 85.22(8) ?
    O2 Ag2 P1 . . 143.96(8) ?
    O2 Ag2 O1 . 3_675 81.77(11) ?
    P1 Ag2 O1 . 3_675 127.51(8) ?
    O2 Ag2 O4 . 3_675 88.39(14) ?
    P1 Ag2 O4 . 3_675 111.96(11) ?
    O1 Ag2 O4 3_675 3_675 85.26(13) ?
    O2 Ag2 Ag1 . . 80.43(8) ?
    P1 Ag2 Ag1 . . 86.74(3) ?
    O1 Ag2 Ag1 3_675 . 76.03(8) ?
    O4 Ag2 Ag1 3_675 . 159.35(10) ?
    P1 C1 P2 . . 115.1(2) ?
    P1 C1 H1A . . 108.5 ?
    P2 C1 H1A . . 108.5 ?
    P1 C1 H1B . . 108.5 ?
    P2 C1 H1B . . 108.5 ?
    H1A C1 H1B . . 107.5 ?
    C7 C2 C3 . . 118.6(5) ?
    C7 C2 P1 . . 118.5(4) ?
    C3 C2 P1 . . 122.8(4) ?
    C2 C3 C4 . . 120.2(6) ?
    C2 C3 H3 . . 119.9 ?
    C4 C3 H3 . . 119.9 ?
    C5 C4 C3 . . 120.8(7) ?
    C5 C4 H4 . . 119.6 ?
    C3 C4 H4 . . 119.6 ?
    C4 C5 C6 . . 120.1(6) ?
    C4 C5 H5 . . 119.9 ?
    C6 C5 H5 . . 119.9 ?
    C5 C6 C7 . . 120.1(6) ?
    C5 C6 H6 . . 119.9 ?
    C7 C6 H6 . . 119.9 ?
    C2 C7 C6 . . 120.1(6) ?
    C2 C7 H7 . . 119.9 ?
    C6 C7 H7 . . 119.9 ?
    C13 C8 C9 . . 118.4(5) ?
    C13 C8 P1 . . 119.2(4) ?
    C9 C8 P1 . . 122.4(4) ?
    C10 C9 C8 . . 120.0(6) ?
    C10 C9 H9 . . 120.0 ?
    C8 C9 H9 . . 120.0 ?
    C11 C10 C9 . . 120.3(7) ?
    C11 C10 H10 . . 119.9 ?
    C9 C10 H10 . . 119.9 ?
    C12 C11 C10 . . 120.9(6) ?
    C12 C11 H11 . . 119.5 ?
    C10 C11 H11 . . 119.5 ?
    C11 C12 C13 . . 119.1(6) ?
    C11 C12 H12 . . 120.4 ?
    C13 C12 H12 . . 120.4 ?
    C8 C13 C12 . . 121.3(6) ?
    C8 C13 H13 . . 119.4 ?
    C12 C13 H13 . . 119.4 ?
    C15 C14 C19 . . 119.3(5) ?
    C15 C14 P2 . . 123.7(4) ?
    C19 C14 P2 . . 117.1(4) ?
    C14 C15 C16 . . 120.0(6) ?
    C14 C15 H15 . . 120.0 ?
    C16 C15 H15 . . 120.0 ?
    C17 C16 C15 . . 120.1(7) ?
    C17 C16 H16 . . 119.9 ?
    C15 C16 H16 . . 119.9 ?
    C18 C17 C16 . . 120.3(6) ?
    C18 C17 H17 . . 119.8 ?
    C16 C17 H17 . . 119.8 ?
    C17 C18 C19 . . 120.5(6) ?
    C17 C18 H18 . . 119.7 ?
    C19 C18 H18 . . 119.7 ?
    C18 C19 C14 . . 119.8(6) ?
    C18 C19 H19 . . 120.1 ?
    C14 C19 H19 . . 120.1 ?
    C21 C20 C25 . . 118.0(5) ?
    C21 C20 P2 . . 123.0(4) ?
    C25 C20 P2 . . 118.9(4) ?
    C20 C21 C22 . . 120.1(6) ?
    C20 C21 H21 . . 120.0 ?
    C22 C21 H21 . . 120.0 ?
    C23 C22 C21 . . 121.2(7) ?
    C23 C22 H22 . . 119.4 ?
    C21 C22 H22 . . 119.4 ?
    C22 C23 C24 . . 120.1(7) ?
    C22 C23 H23 . . 120.0 ?
    C24 C23 H23 . . 120.0 ?
    C23 C24 C25 . . 120.4(7) ?
    C23 C24 H24 . . 119.8 ?
    C25 C24 H24 . . 119.8 ?
    C20 C25 C24 . . 120.2(7) ?
    C20 C25 H25 . . 119.9 ?
    C24 C25 H25 . . 119.9 ?
    C27 C26 C31 . . 119.6(6) ?
    C27 C26 P3 . . 120.7(5) ?
    C31 C26 P3 . . 119.3(4) ?
    C26 C27 C28 . . 119.5(8) ?
    C26 C27 H27 . . 120.2 ?
    C28 C27 H27 . . 120.2 ?
    C29 C28 C27 . . 120.5(9) ?
    C29 C28 H28 . . 119.8 ?
    C27 C28 H28 . . 119.8 ?
    C28 C29 C30 . . 121.3(8) ?
    C28 C29 H29 . . 119.4 ?
    C30 C29 H29 . . 119.4 ?
    C29 C30 C31 . . 119.5(9) ?
    C29 C30 H30 . . 120.2 ?
    C31 C30 H30 . . 120.2 ?
    C26 C31 C30 . . 119.4(8) ?
    C26 C31 H31 . . 120.3 ?
    C30 C31 H31 . . 120.3 ?
    C37O C32 C33 . . 118.6(4) ?
    C37O C32 P3 . . 120.8(3) ?
    C33 C32 P3 . . 120.2(4) ?
    C32 C33 C34 . . 120.3(6) ?
    C32 C33 H33 . . 119.8 ?
    C34 C33 H33 . . 119.8 ?
    C35 C34 C33 . . 120.3(6) ?
    C35 C34 H34 . . 119.8 ?
    C33 C34 H34 . . 119.8 ?
    C34 C35 C36 . . 120.4(6) ?
    C34 C35 H35 . . 119.8 ?
    C36 C35 H35 . . 119.8 ?
    C35 C36 C37O . . 120.5(6) ?
    C35 C36 H36 . . 119.8 ?
    C37O C36 H36 . . 119.8 ?
    F2 C38 F3 . . 108.4(6) ?
    F2 C38 F1 . . 99.1(6) ?
    F3 C38 F1 . . 103.8(5) ?
    F2 C38 C39 . . 117.9(6) ?
    F3 C38 C39 . . 113.1(7) ?
    F1 C38 C39 . . 112.9(6) ?
    O4 C39 O3 . . 132.8(6) ?
    O4 C39 C38 . . 115.1(6) ?
    O3 C39 C38 . . 112.1(6) ?
    C41 C40 H40A . . 109.5 ?
    C41 C40 H40B . . 109.5 ?
    H40A C40 H40B . . 109.5 ?
    C41 C40 H40C . . 109.5 ?
    H40A C40 H40C . . 109.5 ?
    H40B C40 H40C . . 109.5 ?
    N1 C41 C40 . . 175.8(18) ?
    C32 C37O C36 . . 119.8(4) ?
    C32 C37O H37O . . 120.1 ?
    C36 C37O H37O . . 120.1 ?
    P3 O1 Ag1 . . 120.75(18) ?
    P3 O1 Ag2 . 3_675 122.82(19) ?
    Ag1 O1 Ag2 . 3_675 97.24(11) ?
    P3 O2 Ag2 . . 120.65(18) ?
    P3 O2 Ag1 . 3_675 109.62(17) ?
    Ag2 O2 Ag1 . 3_675 93.85(11) ?
    C39 O3 Ag1 . . 126.4(4) ?
    C39 O4 Ag2 . 3_675 131.2(4) ?
    C8 P1 C2 . . 102.9(2) ?
    C8 P1 C1 . . 105.0(2) ?
    C2 P1 C1 . . 102.3(2) ?
    C8 P1 Ag2 . . 115.56(16) ?
    C2 P1 Ag2 . . 113.99(17) ?
    C1 P1 Ag2 . . 115.47(15) ?
    C20 P2 C14 . . 103.4(2) ?
    C20 P2 C1 . . 104.8(2) ?
    C14 P2 C1 . . 102.7(2) ?
    C20 P2 Ag1 . . 115.88(17) ?
    C14 P2 Ag1 . . 111.04(16) ?
    C1 P2 Ag1 . . 117.35(15) ?
    O2 P3 O1 . . 117.7(2) ?
    O2 P3 C26 . . 109.4(2) ?
    O1 P3 C26 . . 108.3(2) ?
    O2 P3 C32 . . 110.1(2) ?
    O1 P3 C32 . . 109.1(2) ?
    C26 P3 C32 . . 101.0(2) ?
loop_
    _geom_torsion_atom_site_label_1
    _geom_torsion_atom_site_label_2
    _geom_torsion_atom_site_label_3
    _geom_torsion_atom_site_label_4
    _geom_torsion_site_symmetry_1
    _geom_torsion_site_symmetry_2
    _geom_torsion_site_symmetry_3
    _geom_torsion_site_symmetry_4
    _geom_torsion
    _geom_torsion_publ_flag
    O1 Ag1 Ag2 O2 . . . . 4.02(11) ?
    P2 Ag1 Ag2 O2 . . . . -150.12(8) ?
    O3 Ag1 Ag2 O2 . . . . 3.6(5) ?
    O2 Ag1 Ag2 O2 3_675 . . . 85.27(11) ?
    O1 Ag1 Ag2 P1 . . . . 150.22(9) ?
    P2 Ag1 Ag2 P1 . . . . -3.92(4) ?
    O3 Ag1 Ag2 P1 . . . . 149.8(5) ?
    O2 Ag1 Ag2 P1 3_675 . . . -128.54(8) ?
    O1 Ag1 Ag2 O1 . . . 3_675 -79.80(12) ?
    P2 Ag1 Ag2 O1 . . . 3_675 126.07(8) ?
    O3 Ag1 Ag2 O1 . . . 3_675 -80.2(5) ?
    O2 Ag1 Ag2 O1 3_675 . . 3_675 1.45(10) ?
    O1 Ag1 Ag2 O4 . . . 3_675 -54.1(3) ?
    P2 Ag1 Ag2 O4 . . . 3_675 151.8(3) ?
    O3 Ag1 Ag2 O4 . . . 3_675 -54.5(6) ?
    O2 Ag1 Ag2 O4 3_675 . . 3_675 27.1(3) ?
    C7 C2 C3 C4 . . . . 2.7(9) ?
    P1 C2 C3 C4 . . . . -173.9(5) ?
    C2 C3 C4 C5 . . . . -0.7(11) ?
    C3 C4 C5 C6 . . . . -2.1(11) ?
    C4 C5 C6 C7 . . . . 2.9(11) ?
    C3 C2 C7 C6 . . . . -1.9(8) ?
    P1 C2 C7 C6 . . . . 174.9(5) ?
    C5 C6 C7 C2 . . . . -0.9(10) ?
    C13 C8 C9 C10 . . . . -2.6(10) ?
    P1 C8 C9 C10 . . . . 176.7(6) ?
    C8 C9 C10 C11 . . . . 1.0(13) ?
    C9 C10 C11 C12 . . . . 1.0(13) ?
    C10 C11 C12 C13 . . . . -1.4(12) ?
    C9 C8 C13 C12 . . . . 2.2(9) ?
    P1 C8 C13 C12 . . . . -177.1(5) ?
    C11 C12 C13 C8 . . . . -0.3(10) ?
    C19 C14 C15 C16 . . . . 0.7(9) ?
    P2 C14 C15 C16 . . . . -178.6(5) ?
    C14 C15 C16 C17 . . . . 0.8(10) ?
    C15 C16 C17 C18 . . . . -2.3(11) ?
    C16 C17 C18 C19 . . . . 2.4(10) ?
    C17 C18 C19 C14 . . . . -0.9(9) ?
    C15 C14 C19 C18 . . . . -0.6(8) ?
    P2 C14 C19 C18 . . . . 178.7(4) ?
    C25 C20 C21 C22 . . . . 1.6(9) ?
    P2 C20 C21 C22 . . . . 178.5(5) ?
    C20 C21 C22 C23 . . . . -1.0(12) ?
    C21 C22 C23 C24 . . . . -1.2(14) ?
    C22 C23 C24 C25 . . . . 2.5(14) ?
    C21 C20 C25 C24 . . . . -0.3(10) ?
    P2 C20 C25 C24 . . . . -177.3(6) ?
    C23 C24 C25 C20 . . . . -1.8(13) ?
    C31 C26 C27 C28 . . . . -0.5(9) ?
    P3 C26 C27 C28 . . . . 172.6(5) ?
    C26 C27 C28 C29 . . . . -3.5(12) ?
    C27 C28 C29 C30 . . . . 5.9(14) ?
    C28 C29 C30 C31 . . . . -4.1(13) ?
    C27 C26 C31 C30 . . . . 2.2(8) ?
    P3 C26 C31 C30 . . . . -171.0(5) ?
    C29 C30 C31 C26 . . . . 0.0(11) ?
    C37O C32 C33 C34 . . . . -0.1(9) ?
    P3 C32 C33 C34 . . . . 173.0(5) ?
    C32 C33 C34 C35 . . . . -0.4(11) ?
    C33 C34 C35 C36 . . . . 0.5(12) ?
    C34 C35 C36 C37O . . . . 0.0(12) ?
    F2 C38 C39 O4 . . . . -148.7(7) ?
    F3 C38 C39 O4 . . . . 83.5(9) ?
    F1 C38 C39 O4 . . . . -34.0(10) ?
    F2 C38 C39 O3 . . . . 31.8(11) ?
    F3 C38 C39 O3 . . . . -96.0(8) ?
    F1 C38 C39 O3 . . . . 146.5(7) ?
    C33 C32 C37O C36 . . . . 0.6(7) ?
    P3 C32 C37O C36 . . . . -172.6(4) ?
    C35 C36 C37O C32 . . . . -0.5(9) ?
    P2 Ag1 O1 P3 . . . . 33.9(3) ?
    O3 Ag1 O1 P3 . . . . 150.2(2) ?
    O2 Ag1 O1 P3 3_675 . . . -116.5(2) ?
    Ag2 Ag1 O1 P3 . . . . -29.65(19) ?
    P2 Ag1 O1 Ag2 . . . 3_675 169.19(9) ?
    O3 Ag1 O1 Ag2 . . . 3_675 -74.42(15) ?
    O2 Ag1 O1 Ag2 3_675 . . 3_675 18.88(12) ?
    Ag2 Ag1 O1 Ag2 . . . 3_675 105.69(10) ?
    P1 Ag2 O2 P3 . . . . -50.7(3) ?
    O1 Ag2 O2 P3 3_675 . . . 97.1(2) ?
    O4 Ag2 O2 P3 3_675 . . . -177.4(2) ?
    Ag1 Ag2 O2 P3 . . . . 20.03(18) ?
    P1 Ag2 O2 Ag1 . . . 3_675 -166.27(7) ?
    O1 Ag2 O2 Ag1 3_675 . . 3_675 -18.40(11) ?
    O4 Ag2 O2 Ag1 3_675 . . 3_675 67.05(14) ?
    Ag1 Ag2 O2 Ag1 . . . 3_675 -95.51(9) ?
    O4 C39 O3 Ag1 . . . . -0.8(14) ?
    C38 C39 O3 Ag1 . . . . 178.5(5) ?
    O1 Ag1 O3 C39 . . . . 48.8(6) ?
    P2 Ag1 O3 C39 . . . . -158.3(6) ?
    O2 Ag1 O3 C39 3_675 . . . -31.5(7) ?
    Ag2 Ag1 O3 C39 . . . . 49.2(10) ?
    O3 C39 O4 Ag2 . . . 3_675 -10.2(14) ?
    C38 C39 O4 Ag2 . . . 3_675 170.4(5) ?
    C13 C8 P1 C2 . . . . 112.4(4) ?
    C9 C8 P1 C2 . . . . -66.9(5) ?
    C13 C8 P1 C1 . . . . -140.9(4) ?
    C9 C8 P1 C1 . . . . 39.8(5) ?
    C13 C8 P1 Ag2 . . . . -12.5(5) ?
    C9 C8 P1 Ag2 . . . . 168.2(4) ?
    C7 C2 P1 C8 . . . . -112.0(4) ?
    C3 C2 P1 C8 . . . . 64.6(5) ?
    C7 C2 P1 C1 . . . . 139.2(4) ?
    C3 C2 P1 C1 . . . . -44.1(5) ?
    C7 C2 P1 Ag2 . . . . 13.9(4) ?
    C3 C2 P1 Ag2 . . . . -169.5(4) ?
    P2 C1 P1 C8 . . . . 78.2(3) ?
    P2 C1 P1 C2 . . . . -174.7(2) ?
    P2 C1 P1 Ag2 . . . . -50.3(3) ?
    O2 Ag2 P1 C8 . . . . -26.8(2) ?
    O1 Ag2 P1 C8 3_675 . . . -165.19(19) ?
    O4 Ag2 P1 C8 3_675 . . . 93.4(2) ?
    Ag1 Ag2 P1 C8 . . . . -95.58(17) ?
    O2 Ag2 P1 C2 . . . . -145.7(2) ?
    O1 Ag2 P1 C2 3_675 . . . 75.89(19) ?
    O4 Ag2 P1 C2 3_675 . . . -25.5(2) ?
    Ag1 Ag2 P1 C2 . . . . 145.50(16) ?
    O2 Ag2 P1 C1 . . . . 96.2(2) ?
    O1 Ag2 P1 C1 3_675 . . . -42.2(2) ?
    O4 Ag2 P1 C1 3_675 . . . -143.6(2) ?
    Ag1 Ag2 P1 C1 . . . . 27.41(16) ?
    C21 C20 P2 C14 . . . . 31.1(5) ?
    C25 C20 P2 C14 . . . . -152.1(5) ?
    C21 C20 P2 C1 . . . . -76.2(5) ?
    C25 C20 P2 C1 . . . . 100.6(5) ?
    C21 C20 P2 Ag1 . . . . 152.8(4) ?
    C25 C20 P2 Ag1 . . . . -30.4(5) ?
    C15 C14 P2 C20 . . . . -85.6(5) ?
    C19 C14 P2 C20 . . . . 95.1(4) ?
    C15 C14 P2 C1 . . . . 23.2(5) ?
    C19 C14 P2 C1 . . . . -156.1(4) ?
    C15 C14 P2 Ag1 . . . . 149.5(4) ?
    C19 C14 P2 Ag1 . . . . -29.8(4) ?
    P1 C1 P2 C20 . . . . -84.1(3) ?
    P1 C1 P2 C14 . . . . 168.1(2) ?
    P1 C1 P2 Ag1 . . . . 46.0(3) ?
    O1 Ag1 P2 C20 . . . . 43.1(3) ?
    O3 Ag1 P2 C20 . . . . -68.0(2) ?
    O2 Ag1 P2 C20 3_675 . . . -173.02(19) ?
    Ag2 Ag1 P2 C20 . . . . 105.01(17) ?
    O1 Ag1 P2 C14 . . . . 160.7(2) ?
    O3 Ag1 P2 C14 . . . . 49.6(2) ?
    O2 Ag1 P2 C14 3_675 . . . -55.46(19) ?
    Ag2 Ag1 P2 C14 . . . . -137.43(16) ?
    O1 Ag1 P2 C1 . . . . -81.6(3) ?
    O3 Ag1 P2 C1 . . . . 167.3(2) ?
    O2 Ag1 P2 C1 3_675 . . . 62.24(19) ?
    Ag2 Ag1 P2 C1 . . . . -19.73(16) ?
    Ag2 O2 P3 O1 . . . . -49.7(3) ?
    Ag1 O2 P3 O1 3_675 . . . 57.4(2) ?
    Ag2 O2 P3 C26 . . . . -173.8(2) ?
    Ag1 O2 P3 C26 3_675 . . . -66.7(2) ?
    Ag2 O2 P3 C32 . . . . 76.0(2) ?
    Ag1 O2 P3 C32 3_675 . . . -176.91(18) ?
    Ag1 O1 P3 O2 . . . . 56.4(3) ?
    Ag2 O1 P3 O2 3_675 . . . -67.5(3) ?
    Ag1 O1 P3 C26 . . . . -178.9(2) ?
    Ag2 O1 P3 C26 3_675 . . . 57.2(3) ?
    Ag1 O1 P3 C32 . . . . -69.8(3) ?
    Ag2 O1 P3 C32 3_675 . . . 166.3(2) ?
    C27 C26 P3 O2 . . . . 155.7(4) ?
    C31 C26 P3 O2 . . . . -31.1(5) ?
    C27 C26 P3 O1 . . . . 26.3(5) ?
    C31 C26 P3 O1 . . . . -160.6(4) ?
    C27 C26 P3 C32 . . . . -88.2(4) ?
    C31 C26 P3 C32 . . . . 84.9(4) ?
    C37O C32 P3 O2 . . . . -155.2(3) ?
    C33 C32 P3 O2 . . . . 31.7(5) ?
    C37O C32 P3 O1 . . . . -24.8(4) ?
    C33 C32 P3 O1 . . . . 162.2(4) ?
    C37O C32 P3 C26 . . . . 89.1(4) ?
    C33 C32 P3 C26 . . . . -83.9(5) ?
loop_
    _geom_hbond_atom_site_label_D
    _geom_hbond_atom_site_label_H
    _geom_hbond_atom_site_label_A
    _geom_hbond_site_symmetry_A
    _geom_hbond_distance_DH
    _geom_hbond_distance_HA
    _geom_hbond_distance_DA
    _geom_hbond_angle_DHA
    C19 H19 O3 . 0.93 2.46 3.380(8) 169
    C7 H7 O4 3_675 0.93 2.45 3.368(7) 171
data_global
_journal_date_recd_electronic     2011-10-21
_journal_date_accepted     2011-10-29
_journal_name_full     'Acta Crystallographica, Section E'
_journal_year     2011
_journal_volume     67
_journal_issue     12
_journal_page_first     m1677
_journal_page_last     m1678
_journal_paper_category     QM
_journal_coeditor_code     RZ2658
_publ_contact_author_name     'Qi-Hua Deng'
_publ_contact_author_address
;
College of Chemistry
Sichuan  University
Chengdu 610064
People's Republic of China
;
_publ_contact_author_email     'dengqihua_1@163.com'
_publ_contact_author_fax     ?
_publ_contact_author_phone     ?
_publ_section_title
;\
Bis[\m~2~-bis(diphenylphosphanyl)methane-\k^2^<i>P</i>:<i>P</i>']bis(\m~4~-\
diphenylphosphinato-\k^4^<i>O</i>:<i>O</i>:<i>O</i>':<i>O</i>')bis(\m~2~-\
trifluoroacetato-\k^2^<i>O</i>:<i>O</i>')tetrasilver(I) acetonitrile
disolvate
;
loop_
    _publ_author_name
    _publ_author_footnote
    _publ_author_address
    'Huang, Li-Li' .
;
Sichuan College of Chemical Technology,
Luzhou 646005,
People's Republic of China
;
    'Jia, Chen' .
;
School of Chemistry and Chemical Engineering,
Guangxi Normal University,
Guilin 541004,
People's Republic of China
;
    'Tang, Li-Ping' .
;
Sichuan College of Chemical Technology,
Luzhou 646005,
People's Republic of China
;
    'Jing, Bai' .
;
Sichuan College of Chemical Technology,
Luzhou 646005,
People's Republic of China
;
    'Deng, Qi-Hua' .
;
Sichuan College of Chemical Technology,
Luzhou 646005,
People's Republic of China
;
_publ_section_synopsis     .
