# Supplementary material for: Bis[μ2-bis­(diphenyl­phosphan­yl)methane-κ2 P:P′]bis­(μ4-diphenyl­phosphinato-κ4 O:O:O′:O′)bis­(μ2-trifluoro­acetato-κ2 O:O′)tetra­silver(I) acetonitrile disolvate
Source: Acta Crystallogr Sect E Struct Rep Online. 2011 Nov 5;67(Pt 12):m1677–8. doi: 10.1107/S1600536811045466 (PMC3238607; doi:10.1107/S1600536811045466)
Supplement: Supplementary file 2 [file e-67-m1677-Isup2.hkl]

# 
# h,k,l, Fc-squared, Fo-squared, sigma(Fo-squared) and status flag 
# 
data_I
_shelx_title ' 1 in P2(1)/n' 
_shelx_refln_list_code          4 
_shelx_F_calc_maximum      422.89 
_exptl_crystal_F_000      1944.00 
_reflns_d_resolution_high  0.8409 
 
loop_ 
 _symmetry_equiv_pos_as_xyz 
 'x, y, z' 
 '-x+1/2, y+1/2, -z+1/2' 
 '-x, -y, -z' 
 'x-1/2, -y-1/2, z-1/2' 
 
_cell_length_a    11.7238 
_cell_length_b    14.7771 
_cell_length_c    24.1826 
_cell_angle_alpha  90.000 
_cell_angle_beta  102.254 
_cell_angle_gamma  90.000 
 
_shelx_F_squared_multiplier     1.000 
 
loop_ 
 _refln_index_h 
 _refln_index_k 
 _refln_index_l 
 _refln_F_squared_calc 
 _refln_F_squared_meas 
 _refln_F_squared_sigma 
 _refln_observed_status 
   2   0   0      381.62      337.87     25.97 o 
   4   0   0    10088.57    11171.05    192.64 o 
   6   0   0    14162.50    14003.50    259.71 o 
   8   0   0      333.40      251.83     43.31 o 
  10   0   0    15621.99    16116.23    353.63 o 
  12   0   0      227.09      235.72     55.21 o 
   2   1   0       32.64       19.05      5.55 o 
   3   1   0    48659.18    49670.43    743.78 o 
   4   1   0      593.79      626.29     31.30 o 
   5   1   0     7902.73     7095.87    106.98 o 
   6   1   0      392.58      402.00     26.14 o 
   7   1   0     4571.35     5595.13    120.91 o 
   8   1   0     6722.57     6760.40    141.32 o 
   9   1   0    14739.75    14510.43    274.47 o 
  10   1   0      695.44      637.11     56.15 o 
  11   1   0     1308.23     1165.66     74.69 o 
  12   1   0        1.16       28.22     29.14 o 
  13   1   0       10.83       29.17     26.73 o 
   0   2   0     5324.32     6185.40     86.84 o 
   1   2   0    13573.23    12468.47    136.03 o 
   2   2   0     5501.84     5534.99     76.08 o 
   3   2   0    11071.54    10857.93    120.15 o 
   4   2   0     3461.63     3656.04     55.61 o 
   5   2   0       72.10       79.20     10.35 o 
   6   2   0     8107.44     8306.34    136.38 o 
   7   2   0    16319.82    15999.75    155.83 o 
   8   2   0     3493.44     3228.91    105.38 o 
   9   2   0      637.65      711.02     46.34 o 
  10   2   0     1066.62     1006.37     71.22 o 
  11   2   0     1841.09     1710.70     97.69 o 
  12   2   0        0.08       31.81     20.98 o 
  13   2   0      737.11      623.51     64.81 o 
   1   3   0    46963.73    47589.37    712.62 o 
   2   3   0    30695.07    29445.80    216.15 o 
   3   3   0      501.22      418.78     27.41 o 
   4   3   0        0.05        0.00     18.86 o 
   5   3   0       48.49       48.61     12.11 o 
   6   3   0    22747.38    22254.45    240.82 o 
   7   3   0      795.33      662.95     48.51 o 
   8   3   0     3031.16     3176.57     74.38 o 
   9   3   0       38.55       63.78     17.39 o 
  10   3   0        4.49       62.89     37.65 o 
  11   3   0       19.56       16.00     20.14 o 
  12   3   0        6.18       10.63     38.90 o 
  13   3   0        8.29       20.45     32.75 o 
   0   4   0    31014.05    30960.06    671.55 o 
   1   4   0     7742.33     7006.59     93.18 o 
   2   4   0     2185.26     1960.38     69.85 o 
   3   4   0     4494.59     4024.11     70.02 o 
   4   4   0     2945.12     2900.15     77.53 o 
   5   4   0      574.27      661.22     41.17 o 
   6   4   0     8323.50     7508.85    277.19 o 
   7   4   0    18327.30    19080.26    524.85 o 
   8   4   0      200.25      175.20     29.64 o 
   9   4   0       54.68       60.87     16.60 o 
  10   4   0      781.13      784.50     56.59 o 
  11   4   0       22.10       33.23     27.45 o 
  12   4   0       26.50       56.98     47.22 o 
  13   4   0      216.17      203.99     42.64 o 
   1   5   0     9939.70    10104.67    128.82 o 
   2   5   0     3006.17     2183.80     83.92 o 
   3   5   0     3543.75     3564.05     64.48 o 
   4   5   0        0.49        8.70     26.49 o 
   5   5   0     6314.03     5635.39    111.71 o 
   6   5   0      538.04      598.56     69.61 o 
   7   5   0     1298.84     1143.04     76.15 o 
   8   5   0     2453.62     2557.46    133.57 o 
   9   5   0     6835.25     6981.13    294.91 o 
  10   5   0      767.53      864.94     92.82 o 
  11   5   0      663.54      765.50     74.68 o 
  12   5   0       26.02       65.16     26.64 o 
  13   5   0       11.13       71.03     38.16 o 
   0   6   0   164899.86   167728.78   7376.92 o 
   1   6   0     3756.76     3549.79     81.04 o 
   2   6   0     3576.75     3451.70     70.49 o 
   3   6   0      393.24      298.37     27.63 o 
   4   6   0     1336.87     1233.59     64.97 o 
   5   6   0       54.92       44.38     22.95 o 
   6   6   0     6170.37     5919.80    159.53 o 
   7   6   0     1880.84     1605.28    131.71 o 
   8   6   0     1995.18     2110.46    148.15 o 
  10   6   0     5828.98     6968.09    201.86 o 
  11   6   0       51.81       29.52     55.69 o 
  12   6   0        0.79       89.21     50.87 o 
   1   7   0    35231.93    35724.83    400.05 o 
   2   7   0     1409.40     1245.87     65.72 o 
   3   7   0     1831.22     1841.82    140.66 o 
   4   7   0      437.39      436.27     35.91 o 
   5   7   0     2254.03     2348.29    171.05 o 
   6   7   0     1570.86     1681.18    113.94 o 
   7   7   0     3207.24     3177.14    164.12 o 
   8   7   0      308.48      252.52     49.54 o 
   9   7   0     6967.58     7787.28    219.12 o 
  10   7   0       34.52       28.28     43.91 o 
  11   7   0      569.64      605.70     87.04 o 
  12   7   0        3.02        0.00     30.30 o 
   0   8   0     2714.23     2736.69    113.11 o 
   1   8   0    11637.09    10617.00    145.04 o 
   2   8   0      642.88      678.07     40.11 o 
   3   8   0      728.14      691.27     36.35 o 
   4   8   0      181.65      183.41     38.74 o 
   5   8   0        0.36        0.00     26.08 o 
   6   8   0      128.34       89.35     34.75 o 
   7   8   0     3926.91     4001.88    264.45 o 
   8   8   0     2571.04     2858.02    197.65 o 
   9   8   0     2916.18     3176.76    236.42 o 
  10   8   0      808.20      811.47     79.14 o 
  11   8   0     1248.11     1485.94    145.76 o 
  12   8   0        2.21       22.32     55.45 o 
   1   9   0     1253.34     1658.39     78.59 o 
   2   9   0     9009.26     8128.25    204.29 o 
   3   9   0     2082.51     1793.71    188.57 o 
   4   9   0        6.04        0.00     23.79 o 
   5   9   0      551.12      558.36     44.41 o 
   6   9   0     3082.75     3245.46    235.31 o 
   7   9   0     6077.74     6732.26    165.07 o 
   8   9   0    10096.72    11114.07    264.04 o 
   9   9   0       77.90       87.98     38.45 o 
  10   9   0      256.00      214.50     77.31 o 
  11   9   0        0.80       45.48     52.67 o 
   0  10   0    17434.63    18100.96    564.45 o 
   1  10   0     1980.35     1834.96     74.54 o 
   2  10   0     1334.47     1369.72     72.65 o 
   3  10   0     3696.58     2612.03    384.01 o 
   4  10   0      629.35      687.09     51.95 o 
   5  10   0      249.47      333.04     58.82 o 
   6  10   0      703.30      813.02     66.07 o 
   7  10   0     4572.18     5269.63    320.63 o 
   8  10   0      276.13      287.98     44.22 o 
   9  10   0        3.45       27.13     34.83 o 
  10  10   0      749.13      751.84     81.03 o 
  11  10   0       54.10       18.10     43.48 o 
   1  11   0     4376.44     4408.48    102.10 o 
   2  11   0     1520.36     1401.76     77.34 o 
   3  11   0      199.50      149.12     26.49 o 
   4  11   0      167.66      254.88     47.06 o 
   5  11   0     3565.52     3580.24    117.78 o 
   6  11   0     1190.97     1371.48    116.38 o 
   7  11   0      525.57      590.34     64.20 o 
   8  11   0      143.91      196.17     44.64 o 
   9  11   0     1732.03     2169.03    224.17 o 
  10  11   0       19.37       70.50     45.27 o 
   0  12   0     1364.62     1437.74     96.49 o 
   1  12   0      862.96      856.75     56.06 o 
   2  12   0     1830.09     1812.09    108.31 o 
   3  12   0        4.68        2.80     14.33 o 
   4  12   0        0.33       40.00     26.73 o 
   5  12   0      723.98      999.19     89.93 o 
   6  12   0     1509.17     1527.44    121.11 o 
   7  12   0        1.27       22.81     37.72 o 
   8  12   0     1437.65     1489.08    109.21 o 
   9  12   0       94.90       87.33     37.22 o 
   1  13   0     5738.32     5829.05    123.31 o 
   2  13   0      549.43      478.13     47.57 o 
   3  13   0      151.49      149.84     34.89 o 
   4  13   0      366.78      380.63     42.71 o 
   5  13   0      506.02      522.30     58.22 o 
   6  13   0      157.77      118.08     32.59 o 
   7  13   0       14.34       79.35     48.63 o 
   8  13   0      107.19       88.67     46.21 o 
   9  13   0     1108.95     1138.95    101.69 o 
   0  14   0     3447.94     3594.80    134.13 o 
   1  14   0     1420.71     1353.80     96.36 o 
   2  14   0       13.17      108.30     26.24 o 
   3  14   0      185.77      311.02     61.02 o 
   4  14   0      458.46      504.31     67.77 o 
   5  14   0      257.36      355.18     52.34 o 
   6  14   0        9.41       29.08     44.80 o 
   7  14   0      905.05      909.93     78.52 o 
   8  14   0      439.09      430.47     52.39 o 
   1  15   0        2.28       45.49     34.47 o 
   2  15   0     2820.56     3013.07    178.55 o 
   3  15   0      317.20      296.37     52.26 o 
   4  15   0       25.28       54.56     34.63 o 
   5  15   0        5.27        0.00     40.50 o 
   6  15   0        9.82       72.85     43.14 o 
   7  15   0      506.61      638.53     74.40 o 
   0  16   0     1259.29     1107.68    102.50 o 
   1  16   0     1857.60     1744.92    131.71 o 
   2  16   0      601.94      595.16     69.48 o 
   3  16   0      578.18      648.38     86.90 o 
   4  16   0       50.27       80.55     33.27 o 
   5  16   0        0.97       50.26     60.91 o 
   1  17   0      411.47      332.96     47.06 o 
   2  17   0       61.19       65.69     45.89 o 
   3  17   0       45.25       48.41     24.18 o 
 -13   0   1      926.63      846.96    119.11 o 
 -11   0   1      569.81      460.88     59.00 o 
  -9   0   1    10017.00    10041.14    304.44 o 
  -7   0   1    23032.09    24861.16    392.17 o 
  -5   0   1    10321.86    10896.76    193.13 o 
  -3   0   1     1710.95     1557.22     68.12 o 
   3   0   1    28710.36    28236.86    298.23 o 
   5   0   1     4529.26     5370.39    118.18 o 
   7   0   1     3605.69     3787.00    169.46 o 
   9   0   1    34940.18    35849.82    999.15 o 
  11   0   1     2102.46     1950.04    174.60 o 
  13   0   1       21.38       45.86     31.75 o 
 -13   1   1      584.04      625.19     56.22 o 
 -12   1   1       34.34        0.00     23.34 o 
 -11   1   1       54.07       85.20     20.13 o 
 -10   1   1     4229.34     3958.86     91.52 o 
  -9   1   1      500.92      482.43     34.88 o 
  -8   1   1        0.93       42.19     17.79 o 
  -7   1   1     2345.35     2695.16     82.60 o 
  -6   1   1     6608.73     7312.17    121.64 o 
  -5   1   1     1358.40     1508.23    136.42 o 
  -4   1   1     4290.19     4060.86     61.55 o 
  -3   1   1    17125.56    16699.83    235.02 o 
  -2   1   1      233.08      299.89     12.94 o 
   1   1   1    35132.65    35080.86  14013.03 o 
   2   1   1    16917.53    16733.51    351.65 o 
   3   1   1     6664.42     6775.60    112.82 o 
   4   1   1     7246.95     7831.09     99.56 o 
   5   1   1     1946.66     2327.34     63.89 o 
   6   1   1     6372.84     5460.67     94.24 o 
   7   1   1     7382.52     7212.13    151.39 o 
   8   1   1     2094.53     1652.32     89.07 o 
   9   1   1      690.41      652.16     45.07 o 
  10   1   1     8198.89     8158.07    140.48 o 
  11   1   1     2632.39     2489.00    118.37 o 
  12   1   1        6.03       33.53     27.34 o 
  13   1   1       18.28        5.10     32.25 o 
 -13   2   1       47.19       33.10     19.21 o 
 -12   2   1      133.65       69.10     26.09 o 
 -11   2   1      119.02      123.81     28.73 o 
 -10   2   1       52.19       65.92     18.02 o 
  -9   2   1      477.71      498.38     35.63 o 
  -8   2   1    12332.19    12052.32    170.59 o 
  -7   2   1      518.60      389.30     35.91 o 
  -6   2   1     5614.25     5632.17    119.51 o 
  -5   2   1     7450.27     7578.10    137.78 o 
  -4   2   1     9669.21     9247.22    121.61 o 
  -3   2   1      278.43      219.29     14.53 o 
  -2   2   1    38342.55    39673.66    391.49 o 
  -1   2   1       50.48       20.51      4.34 o 
   0   2   1      258.58      125.89      5.37 o 
   1   2   1    54971.89    55369.35    729.82 o 
   2   2   1    90195.59    89203.76   1077.97 o 
   3   2   1      624.45      671.60     26.90 o 
   4   2   1      888.68     1024.54     76.15 o 
   5   2   1      856.67      652.85     29.88 o 
   6   2   1     2966.21     2792.55     66.37 o 
   7   2   1     1409.26     1328.27     77.04 o 
   8   2   1     4369.68     4385.28     94.08 o 
   9   2   1      612.82      534.74     33.89 o 
  10   2   1     2088.19     1939.28    115.18 o 
  11   2   1      616.19      585.15     55.86 o 
  12   2   1       67.92       65.25     29.87 o 
  13   2   1      156.66      134.70     40.03 o 
 -13   3   1     1450.86     1354.95    162.66 o 
 -12   3   1       54.13       80.23     40.62 o 
 -11   3   1      486.23      491.84     52.81 o 
 -10   3   1      159.51      244.84     45.22 o 
  -9   3   1      322.16      330.43     41.62 o 
  -8   3   1     3679.48     3494.71    114.70 o 
  -7   3   1    40164.25    41318.04    580.83 o 
  -6   3   1     2879.03     3432.96    113.71 o 
  -5   3   1     1462.29     1238.18     83.03 o 
  -4   3   1     1994.88     1844.16     67.13 o 
  -3   3   1       38.07       28.88     16.32 o 
  -2   3   1       60.72       44.74      8.82 o 
  -1   3   1     5685.94     6250.69    103.19 o 
   0   3   1     1826.36     1532.76     35.63 o 
   1   3   1    15280.33    15790.35    225.66 o 
   2   3   1     1892.46     1679.11     35.92 o 
   3   3   1    35725.25    33799.73    429.92 o 
   4   3   1     1699.08     1716.79     63.14 o 
   5   3   1      873.64     1086.62     84.01 o 
   6   3   1     4182.79     4409.49     94.93 o 
   7   3   1    16912.45    17188.27    223.48 o 
   8   3   1     2534.72     2198.40     99.24 o 
   9   3   1       12.52       59.31     20.24 o 
  10   3   1      114.47       98.15     21.47 o 
  11   3   1     1260.72     1104.91     80.92 o 
  12   3   1       52.05       31.30     45.78 o 
  13   3   1      235.46       95.92     64.75 o 
 -13   4   1      210.07      191.56     44.24 o 
 -12   4   1      340.89      355.20     53.66 o 
 -11   4   1       51.84       34.95     25.47 o 
 -10   4   1      361.59      413.66     46.09 o 
  -9   4   1      250.77      220.49     36.09 o 
  -8   4   1     6353.41     6666.52    191.75 o 
  -6   4   1     9135.84     9286.08    239.93 o 
  -5   4   1     7478.05     7932.06    174.21 o 
  -4   4   1     1359.35      980.78     50.28 o 
  -3   4   1        8.82        3.91     19.34 o 
  -2   4   1     4116.45     3744.10     75.35 o 
  -1   4   1     6521.96     6199.06     95.55 o 
   0   4   1      859.96      862.72     29.43 o 
   1   4   1      467.24      485.17     22.88 o 
   2   4   1    52999.28    52421.18    931.74 o 
   3   4   1    10152.47     9729.55    174.23 o 
   4   4   1      490.31      371.92     22.74 o 
   5   4   1     2752.63     2533.65     75.69 o 
   6   4   1     3779.19     3647.27    126.18 o 
   7   4   1      244.60      360.26     39.08 o 
   8   4   1      402.61      491.94     49.77 o 
   9   4   1     2507.55     2621.65    144.60 o 
  10   4   1     1007.16      869.78     77.59 o 
  11   4   1      881.48      915.73     74.53 o 
  12   4   1      134.61       97.38     36.07 o 
  13   4   1      167.56       93.15     37.12 o 
 -13   5   1       49.23       12.81     34.71 o 
 -12   5   1       56.66        0.00     42.00 o 
 -11   5   1       90.70       75.06     31.36 o 
 -10   5   1     1399.14     1501.14    113.95 o 
  -9   5   1     3455.19     3041.47    269.98 o 
  -8   5   1     1704.42     1625.09    129.11 o 
  -7   5   1     1633.47     1719.12    140.75 o 
  -6   5   1    26694.78    27718.04    385.54 o 
  -5   5   1      436.01      459.49     32.46 o 
  -4   5   1     4636.87     5425.57    126.23 o 
  -3   5   1      950.84      928.23     47.03 o 
  -2   5   1       33.88        0.00     11.72 o 
  -1   5   1     8697.30     8315.82    107.92 o 
   0   5   1    83604.77    85798.73   1065.73 o 
   1   5   1    19844.95    20553.34    263.39 o 
   2   5   1     6234.01     6385.86    117.71 o 
   3   5   1     1296.71      982.93     62.97 o 
   4   5   1    11346.67    11675.45    195.63 o 
   5   5   1       19.48        0.00     12.08 o 
   6   5   1     3466.56     3520.72     72.98 o 
   7   5   1     2281.04     2001.59    131.63 o 
   8   5   1     2375.61     2270.10    122.66 o 
   9   5   1       96.64      106.46     30.39 o 
  10   5   1     3852.84     4397.08    237.91 o 
  11   5   1     1212.22     1433.28    138.83 o 
  12   5   1      148.91      114.53     35.08 o 
 -12   6   1        5.89        9.27     52.68 o 
 -11   6   1      123.70       90.50     36.33 o 
 -10   6   1      217.32      242.70     50.64 o 
  -9   6   1     3849.52     4436.78    247.13 o 
  -8   6   1       38.91       25.20     22.99 o 
  -7   6   1     4579.39     4399.72    146.25 o 
  -6   6   1      152.19      160.80     31.71 o 
  -5   6   1    10530.85    10502.22    169.62 o 
  -4   6   1       21.44        0.52     19.93 o 
  -3   6   1     1947.23     1970.90    135.01 o 
  -2   6   1     1080.21     1066.49     45.36 o 
  -1   6   1    61439.63    60045.82    804.74 o 
   0   6   1     3212.27     2861.52    105.26 o 
   1   6   1    33048.57    36408.01    498.46 o 
   2   6   1      143.11      224.85     15.24 o 
   3   6   1    14889.03    14457.46    196.34 o 
   4   6   1      438.34      367.90     32.25 o 
   5   6   1      207.23      358.50     44.31 o 
   6   6   1      557.57      579.78     51.93 o 
   7   6   1     1422.74     1415.26     71.62 o 
   8   6   1     3097.69     3770.19    116.58 o 
   9   6   1    11210.46    12506.71    299.87 o 
  10   6   1      352.18      251.73     51.22 o 
  11   6   1     1530.47     1682.42    135.35 o 
  12   6   1      111.07      116.97     36.82 o 
 -12   7   1       77.64      149.34     42.28 o 
 -11   7   1      178.14      208.91     73.81 o 
 -10   7   1     2233.91     2582.20    160.55 o 
  -9   7   1       75.70       94.20     36.82 o 
  -8   7   1       45.99       38.48     31.76 o 
  -7   7   1     4018.06     4219.55    114.77 o 
  -6   7   1     4039.00     3965.94    149.51 o 
  -5   7   1      227.67      273.54     30.77 o 
  -4   7   1     3029.82     2953.21     88.66 o 
  -3   7   1      904.54      939.21     84.49 o 
  -2   7   1     2506.87     1743.97     72.19 o 
  -1   7   1      102.49      117.58     20.78 o 
   0   7   1    43289.45    46296.44    775.51 o 
   1   7   1       76.51       59.82     12.89 o 
   2   7   1     2071.44     1407.80     84.78 o 
   3   7   1      276.56      333.07     27.41 o 
   4   7   1     5079.39     5610.17    150.52 o 
   5   7   1       17.70       13.21     52.95 o 
   6   7   1       75.01      108.76     27.85 o 
   7   7   1     4654.56     4778.46    151.18 o 
   8   7   1     2812.63     2947.93    204.65 o 
   9   7   1      892.60      904.99     73.29 o 
  10   7   1     6348.09     7276.12    266.75 o 
  11   7   1      684.91      792.02    104.43 o 
  12   7   1       50.56       88.90     35.53 o 
 -12   8   1       14.25        7.12     31.81 o 
 -11   8   1       46.31       91.62     39.79 o 
 -10   8   1       81.60      140.85     42.81 o 
  -9   8   1     1293.01     1419.44    106.03 o 
  -8   8   1     5670.03     6037.04    190.90 o 
  -7   8   1        5.64        0.00     34.71 o 
  -6   8   1      883.26      942.19     73.90 o 
  -5   8   1     6107.16     6427.76    218.80 o 
  -4   8   1      567.96      623.55     70.62 o 
  -3   8   1      979.38      941.28     58.35 o 
  -2   8   1     4726.08     4746.79    116.82 o 
  -1   8   1     5711.90     4980.88    133.84 o 
   0   8   1       53.64       66.48     11.21 o 
   1   8   1    11525.10    12653.55    168.26 o 
   2   8   1    18224.29    17416.95    263.95 o 
   3   8   1      161.40      228.69     24.55 o 
   4   8   1        7.65       21.60     36.66 o 
   5   8   1       87.59      101.71     24.36 o 
   6   8   1      442.22      510.82     49.61 o 
   7   8   1      603.47      634.78     69.25 o 
   8   8   1     7645.42     7767.86    278.89 o 
   9   8   1     2237.58     2244.81    171.53 o 
  10   8   1     1007.36     1075.79     86.82 o 
  11   8   1        0.77        6.41     44.47 o 
  12   8   1       78.70       64.24     44.89 o 
 -11   9   1       46.38       85.85     35.47 o 
 -10   9   1      133.85      203.23     56.11 o 
  -9   9   1     1283.60     1466.88    103.17 o 
  -8   9   1     4862.79     5185.06    185.94 o 
  -7   9   1     7037.83     7934.85    187.83 o 
  -6   9   1      806.98      888.86     75.39 o 
  -5   9   1       43.02       79.01     32.50 o 
  -4   9   1     2504.45     2095.86    152.36 o 
  -3   9   1      649.33      711.90     47.67 o 
  -2   9   1     2675.05     2355.43     93.72 o 
  -1   9   1     4901.18     4763.87    106.73 o 
   0   9   1     2230.31     2197.27     68.19 o 
   1   9   1    22550.36    24874.62    418.27 o 
   2   9   1     2099.16     2084.10     92.20 o 
   3   9   1     2883.68     3030.72     81.29 o 
   4   9   1        8.50       73.41     22.65 o 
   5   9   1       77.63       40.60     30.59 o 
   6   9   1     1062.05     1246.91     93.29 o 
   7   9   1     4725.22     5035.48    221.98 o 
   8   9   1     3728.42     3969.21    212.28 o 
   9   9   1      280.78      140.38     35.82 o 
  10   9   1       84.21       45.08     34.97 o 
  11   9   1      937.01     1150.11     90.63 o 
 -11  10   1        3.29        4.47     30.46 o 
 -10  10   1       19.95       33.96     29.24 o 
  -9  10   1      453.83      597.13     74.56 o 
  -8  10   1     1924.37     2095.14    143.56 o 
  -7  10   1     4742.36     5563.88    437.09 o 
  -6  10   1     2341.79     2586.54    214.51 o 
  -5  10   1      133.13      101.12     28.76 o 
  -4  10   1      248.18      246.03     35.07 o 
  -3  10   1     1204.81     1102.69     98.93 o 
  -2  10   1      895.53      869.75     50.49 o 
  -1  10   1     5240.54     5287.33    123.01 o 
   0  10   1     1554.91     1778.19     89.31 o 
   1  10   1      856.00      924.92     55.46 o 
   2  10   1     9861.16    10075.99    209.77 o 
   3  10   1     3050.46     3000.63    140.62 o 
   4  10   1      400.45      363.58     49.21 o 
   5  10   1      215.86      193.90     39.11 o 
   6  10   1     1965.88     2369.43    240.97 o 
   7  10   1     3197.54     3325.43    234.69 o 
   8  10   1      559.46      497.86     55.51 o 
   9  10   1     1611.64     1513.89    108.75 o 
  10  10   1       60.58       34.33     54.95 o 
  11  10   1      144.76       65.16     35.41 o 
 -10  11   1      412.47      509.35     68.32 o 
  -9  11   1      155.72      184.36     51.83 o 
  -8  11   1      805.23      828.21     88.28 o 
  -7  11   1     1588.39     1911.68    144.84 o 
  -6  11   1     7841.77     8305.13    231.93 o 
  -5  11   1       24.68      115.26     32.59 o 
  -4  11   1       94.93       75.32     26.83 o 
  -3  11   1      288.03      344.21     38.22 o 
  -2  11   1      423.23      466.34     43.12 o 
  -1  11   1       67.15      136.72     23.05 o 
   0  11   1     8204.34     8867.50    156.96 o 
   1  11   1      531.79      626.21     37.87 o 
   2  11   1      496.54      526.48     40.02 o 
   3  11   1     1913.53     1667.04    104.25 o 
   4  11   1     1571.88     1956.86    125.13 o 
   5  11   1       13.75      109.52     39.46 o 
   6  11   1     1722.21     1796.59    157.80 o 
   7  11   1      372.65      410.11     57.03 o 
   8  11   1     1096.19     1105.28     92.42 o 
   9  11   1       33.67        6.30     51.63 o 
  10  11   1     1308.91     1256.89     96.63 o 
 -10  12   1      119.54      129.93     34.50 o 
  -9  12   1      679.17      811.74     87.53 o 
  -8  12   1       60.21       44.74     30.98 o 
  -7  12   1      103.61       95.83     35.74 o 
  -6  12   1      102.20       67.38     28.72 o 
  -5  12   1     4922.21     5440.39    224.72 o 
  -4  12   1     2169.73     2552.86    177.72 o 
  -3  12   1       24.70       27.79     20.86 o 
  -2  12   1      227.66      191.67     27.80 o 
  -1  12   1     1607.78     1732.27     87.32 o 
   0  12   1      543.96      569.54     38.59 o 
   1  12   1     8282.24     8564.35    187.92 o 
   2  12   1        5.04       16.61     21.29 o 
   3  12   1      320.64      350.56     39.80 o 
   4  12   1      169.15       84.50     31.17 o 
   5  12   1       67.21      135.32     33.85 o 
   6  12   1       25.73      132.18     38.14 o 
   7  12   1      109.79      159.87     39.01 o 
   8  12   1      340.90      379.45     57.89 o 
   9  12   1      730.68      875.74     94.74 o 
  -9  13   1        1.59        3.43     42.89 o 
  -8  13   1      246.43      265.87     56.69 o 
  -7  13   1     2219.76     2332.12    214.87 o 
  -6  13   1     2214.28     2136.23    175.62 o 
  -5  13   1     1406.33     1718.59    110.48 o 
  -4  13   1     1785.56     1991.83    164.17 o 
  -3  13   1        3.64       82.81     24.43 o 
  -2  13   1     1071.73     1196.80     58.43 o 
  -1  13   1       59.52       72.99     24.96 o 
   0  13   1     4137.97     4303.83    118.13 o 
   1  13   1      249.13      266.18     32.66 o 
   2  13   1      112.41      114.34     26.36 o 
   3  13   1      961.60     1086.83     85.53 o 
   4  13   1      420.30      457.94     55.05 o 
   5  13   1      312.12      257.87     54.79 o 
   6  13   1       77.21       67.38     31.68 o 
   7  13   1      444.71      444.19     56.22 o 
   8  13   1     1046.99     1176.75    109.81 o 
   9  13   1      198.36      221.52     71.04 o 
  -8  14   1     1377.54     1531.28    105.22 o 
  -7  14   1       14.28       32.53     34.81 o 
  -6  14   1       83.97      132.76     56.36 o 
  -5  14   1      564.79      619.60     69.09 o 
  -4  14   1      541.31      694.76     71.57 o 
  -3  14   1      516.57      554.64     53.45 o 
  -2  14   1     1136.61     1055.62     87.67 o 
  -1  14   1     2888.10     2880.67    173.47 o 
   0  14   1       11.29       61.09     12.14 o 
   1  14   1     1032.46      887.92     80.31 o 
   2  14   1     4345.36     4502.24    181.33 o 
   3  14   1      184.75      224.63     59.27 o 
   4  14   1       33.98       93.27     36.11 o 
   5  14   1        1.14       50.11     34.88 o 
   6  14   1       33.95       40.80     33.34 o 
   7  14   1      291.89      293.95     52.80 o 
   8  14   1     1878.94     2054.74    182.05 o 
  -7  15   1      420.73      404.70     61.69 o 
  -6  15   1        1.04       54.51     37.42 o 
  -5  15   1       69.99       87.99     32.64 o 
  -4  15   1      495.65      628.01     69.38 o 
  -3  15   1        8.42       70.66     34.28 o 
  -2  15   1      319.41      389.63     48.98 o 
  -1  15   1     2048.62     1773.74    131.21 o 
   0  15   1        0.17       44.64     29.69 o 
   1  15   1     5712.06     6273.86    313.13 o 
   2  15   1      260.81      126.66     45.74 o 
   3  15   1      267.21      248.43     55.92 o 
   4  15   1       71.32      117.91     31.91 o 
   5  15   1      109.64       55.33     67.38 o 
   6  15   1      207.85      166.71     37.56 o 
  -5  16   1        0.78       49.33     24.95 o 
  -4  16   1       39.28       28.10     19.82 o 
  -3  16   1      576.42      574.10     79.74 o 
  -2  16   1      578.88      594.90     77.98 o 
  -1  16   1      437.66      427.08     50.26 o 
   0  16   1      469.98      462.31     46.43 o 
   1  16   1      264.97      308.57     52.63 o 
   2  16   1     1939.87     1893.93    135.65 o 
   3  16   1      340.73      254.94     67.59 o 
   4  16   1       97.04       99.16     31.64 o 
   5  16   1       39.53       32.65     33.69 o 
  -3  17   1       43.29        0.00     30.25 o 
  -2  17   1        5.47       48.02     33.49 o 
  -1  17   1       31.72       37.10     51.54 o 
   0  17   1      797.36      664.92    103.49 o 
   1  17   1       49.35        0.00     40.43 o 
   2  17   1        0.40        0.00     29.88 o 
   3  17   1      801.79      743.82     78.89 o 
 -12   0   2       50.33       38.00     26.15 o 
 -10   0   2     3979.26     3795.26    228.06 o 
  -8   0   2     1812.85     1781.02    128.34 o 
  -6   0   2    30430.66    31362.33    409.51 o 
  -4   0   2     6033.50     6411.87    124.26 o 
  -2   0   2     2719.23     2326.59     62.65 o 
   2   0   2     8361.17     7857.21    134.10 o 
   4   0   2    67803.23    65107.95    577.32 o 
   6   0   2     2287.62     1585.66    111.02 o 
   8   0   2     1853.65     1607.87    176.57 o 
  10   0   2    10612.52    10451.65    248.44 o 
  12   0   2     1159.74      958.48    141.68 o 
 -13   1   2       53.02       73.02     29.50 o 
 -12   1   2     1005.51      966.74     73.27 o 
 -11   1   2      127.55       74.39     22.88 o 
 -10   1   2       19.32       26.67     23.03 o 
  -9   1   2      688.08      638.31     42.35 o 
  -8   1   2     3673.84     3788.07     67.40 o 
  -7   1   2    12195.82    11037.34    159.81 o 
  -6   1   2      989.80     1042.52     67.18 o 
  -5   1   2    32406.61    35011.34    433.85 o 
  -4   1   2       99.48       67.24      8.23 o 
  -3   1   2      405.88      567.13     37.35 o 
  -2   1   2    17688.98    16730.46    136.32 o 
   1   1   2    13868.10    13372.09    236.60 o 
   2   1   2    16263.09    16759.07    258.71 o 
   3   1   2    24682.60    23105.29    236.01 o 
   4   1   2      156.58      213.48     26.41 o 
   5   1   2     5337.88     5465.87     94.70 o 
   6   1   2       28.72       18.82     13.69 o 
   7   1   2     1736.32     1264.09     69.11 o 
   8   1   2     1064.37      949.08     58.08 o 
   9   1   2    12864.70    12481.19    238.75 o 
  10   1   2     3541.01     3336.76     82.30 o 
  11   1   2     1837.50     1710.13    100.47 o 
  12   1   2        8.08        0.00     25.87 o 
  13   1   2      362.46      278.53     50.06 o 
 -13   2   2     2139.97     1769.74    107.71 o 
 -12   2   2       70.79       84.46     29.73 o 
 -11   2   2       97.73      146.53     27.31 o 
 -10   2   2      126.07       96.20     20.52 o 
  -9   2   2       35.71      100.62     20.07 o 
  -8   2   2     1076.79     1097.28     62.99 o 
  -7   2   2    10181.04     9996.90    148.21 o 
  -6   2   2    22535.38    22719.95    412.08 o 
  -5   2   2        9.42       23.75     19.73 o 
  -4   2   2     2566.29     2845.63     77.93 o 
  -3   2   2    44325.98    44227.16    539.76 o 
  -2   2   2      256.27      243.59     13.84 o 
  -1   2   2        4.09       35.67      7.46 o 
   0   2   2       38.53       31.56      5.29 o 
   1   2   2      640.07      749.60     35.07 o 
   2   2   2    25792.84    26973.10    283.39 o 
   3   2   2    47767.86    47380.71    549.84 o 
   4   2   2    28270.46    27488.56    210.35 o 
   5   2   2      414.86      340.92     26.36 o 
   6   2   2       86.73        9.08     12.79 o 
   7   2   2     3066.95     3254.39     55.55 o 
   8   2   2     1750.73     1832.26     82.85 o 
   9   2   2      208.54      155.49     26.39 o 
  10   2   2     1070.18     1060.06     85.09 o 
  11   2   2     3320.60     3093.05    146.02 o 
  12   2   2      130.15      174.50     38.62 o 
  13   2   2       85.07      121.23     53.95 o 
 -13   3   2        3.93       44.58     62.12 o 
 -12   3   2      244.51      238.29     36.33 o 
 -11   3   2       17.02       52.18     19.78 o 
 -10   3   2      179.15      136.63     27.27 o 
  -9   3   2      419.47      450.29     44.43 o 
  -8   3   2     9150.51     8939.28    191.45 o 
  -7   3   2        5.13       34.26     17.73 o 
  -6   3   2    17326.99    17359.21    295.12 o 
  -5   3   2     3572.05     3766.86    104.87 o 
  -4   3   2    18275.46    19077.14    294.03 o 
  -3   3   2      868.57     1080.53     54.70 o 
  -2   3   2    20518.22    19365.58    340.71 o 
  -1   3   2    23182.95    23326.45    436.84 o 
   0   3   2    17596.52    17518.92    315.04 o 
   1   3   2     8153.83     8070.09     90.22 o 
   2   3   2    51772.47    52812.78    853.52 o 
   3   3   2      756.82      575.10     20.01 o 
   4   3   2     5839.74     5543.21    107.45 o 
   5   3   2      205.20      277.92     25.61 o 
   6   3   2      286.91      426.57     34.87 o 
   7   3   2     2138.00     2565.50    109.55 o 
   8   3   2       20.88       25.02     12.37 o 
   9   3   2      266.56      393.67     41.56 o 
  10   3   2     1157.61     1124.66     74.49 o 
  11   3   2      156.67      135.06     33.58 o 
  12   3   2     1081.03     1192.36    110.49 o 
  13   3   2        8.78        8.41     32.67 o 
 -13   4   2     1220.71     1143.64     98.34 o 
 -12   4   2       25.12       62.08     25.52 o 
 -11   4   2      380.21      347.90     47.60 o 
 -10   4   2      629.83      624.04     61.24 o 
  -9   4   2       13.43       30.31     24.61 o 
  -8   4   2      111.34      180.13     33.75 o 
  -7   4   2    24654.45    25343.42    682.67 o 
  -6   4   2    15279.73    15248.10    337.42 o 
  -5   4   2      831.82      797.47     35.44 o 
  -4   4   2        2.63        0.00      8.51 o 
  -3   4   2    12542.85    11277.82    158.83 o 
  -2   4   2       38.37       14.39     10.99 o 
  -1   4   2      115.56      150.65     10.19 o 
   0   4   2    22890.96    23546.13    385.74 o 
   1   4   2     6945.19     6798.72     91.60 o 
   2   4   2     2584.84     2633.55     75.56 o 
   3   4   2    17615.75    17402.85    179.25 o 
   4   4   2    16563.41    16300.66    256.69 o 
   5   4   2      137.90      169.92     20.41 o 
   6   4   2      568.16      772.61     47.77 o 
   7   4   2      107.16       72.00     16.78 o 
   8   4   2      778.43      825.27     79.48 o 
   9   4   2       74.59       25.82     45.74 o 
  10   4   2     1658.23     1669.69    118.98 o 
  11   4   2     1214.15     1210.62    101.33 o 
  12   4   2       37.86       18.70     54.78 o 
  13   4   2       57.91       87.24     36.50 o 
 -13   5   2      136.95      116.41     34.19 o 
 -12   5   2      755.82      759.43     97.17 o 
 -11   5   2      396.77      469.74     58.15 o 
 -10   5   2        3.41       11.46     18.06 o 
  -9   5   2     1064.69     1134.95     90.65 o 
  -8   5   2     1623.62     1488.44     92.74 o 
  -7   5   2    12864.75    13597.89    241.82 o 
  -6   5   2     3013.98     3145.80    102.35 o 
  -5   5   2    18043.98    18430.20    282.80 o 
  -4   5   2     5487.65     5156.44     86.81 o 
  -3   5   2     2870.58     2907.45     62.58 o 
  -2   5   2     6117.59     6017.13    145.35 o 
  -1   5   2    28377.49    27342.83    519.76 o 
   0   5   2    15394.14    15974.60    285.18 o 
   1   5   2    16983.19    17367.09    252.75 o 
   2   5   2    18714.46    18783.39    281.92 o 
   3   5   2    36834.09    37067.42    568.98 o 
   4   5   2     1620.88     1641.76    120.75 o 
   5   5   2     4045.33     4071.81    119.31 o 
   6   5   2      195.17      136.02     25.38 o 
   7   5   2       54.63       39.81     27.25 o 
   8   5   2      564.21      523.02     48.96 o 
   9   5   2     7602.15     8108.53    203.43 o 
  10   5   2     1223.70     1193.74    108.59 o 
  11   5   2     2014.80     2029.31    176.19 o 
  12   5   2      209.09      259.80     46.59 o 
 -12   6   2      125.83      173.83     40.59 o 
 -11   6   2       45.79      132.62     34.68 o 
 -10   6   2     1473.43     1424.98    109.26 o 
  -9   6   2     1863.93     1820.08    127.38 o 
  -8   6   2      337.75      346.11     36.60 o 
  -7   6   2     2302.49     2210.96    151.46 o 
  -6   6   2    17933.21    18222.09    262.75 o 
  -5   6   2     3240.68     3291.76     77.90 o 
  -4   6   2     6864.69     7008.53    118.55 o 
  -3   6   2       81.52       71.44     13.22 o 
  -2   6   2     1202.82     1267.07     66.06 o 
  -1   6   2      629.01      536.57     34.73 o 
   0   6   2    81947.39    84268.18   1141.36 o 
   1   6   2     2868.10     2494.88     57.61 o 
   2   6   2     4085.55     4468.18     96.06 o 
   3   6   2     1218.63     1176.96     70.10 o 
   4   6   2    28243.16    28623.48    350.21 o 
   5   6   2      162.66      236.13     38.59 o 
   6   6   2      895.38      984.13     68.32 o 
   7   6   2        7.59        0.00     28.88 o 
   8   6   2     1674.87     1818.26    117.83 o 
   9   6   2     1001.83     1000.30    105.43 o 
  10   6   2     5941.78     6224.05    269.81 o 
  11   6   2      646.67      696.83     90.97 o 
  12   6   2      125.60       93.83     52.14 o 
 -12   7   2       39.92        0.00     31.72 o 
 -11   7   2       11.30       45.47     35.91 o 
 -10   7   2      871.61      822.21     72.09 o 
  -9   7   2      125.11      131.06     52.94 o 
  -8   7   2     1968.48     2348.21    178.24 o 
  -7   7   2     3495.99     3537.76    180.19 o 
  -6   7   2      144.70      119.81     22.67 o 
  -5   7   2    12905.30    13925.85    220.50 o 
  -4   7   2     2353.74     2421.49     82.28 o 
  -3   7   2      941.78     1034.23     52.43 o 
  -2   7   2      169.28      160.20     15.53 o 
  -1   7   2    21881.56    22708.44    248.46 o 
   0   7   2      740.08      448.06     86.39 o 
   1   7   2     4201.90     3629.90     84.77 o 
   2   7   2     5913.38     5707.22    100.14 o 
   3   7   2    10556.69    10187.02    152.81 o 
   4   7   2       64.00       87.24     24.25 o 
   5   7   2     1487.25     1327.40    106.02 o 
   6   7   2        0.26       69.21     29.26 o 
   7   7   2      474.84      503.37     60.02 o 
   8   7   2       18.62       69.78     50.10 o 
   9   7   2     9626.92    10850.96    322.44 o 
  10   7   2      341.06      503.59     63.59 o 
  11   7   2       78.01      147.64     46.70 o 
  12   7   2       63.41      126.27     34.21 o 
 -12   8   2        1.32        0.00     30.62 o 
 -11   8   2      115.72       74.36     35.59 o 
 -10   8   2      107.97       48.81     31.46 o 
  -9   8   2      443.27      510.57     61.21 o 
  -8   8   2        0.48        0.00     62.82 o 
  -7   8   2     1248.98     1395.08    111.52 o 
  -6   8   2     4362.16     4507.67    223.43 o 
  -5   8   2      821.63      798.80     57.65 o 
  -4   8   2     2966.41     2880.39    104.48 o 
  -3   8   2      629.77      498.99     35.16 o 
  -2   8   2      772.25      816.03     52.09 o 
  -1   8   2     2490.13     2427.82     65.33 o 
   0   8   2     4724.51     4237.80     96.14 o 
   1   8   2    14666.37    15030.71    203.16 o 
   2   8   2     1658.63     1545.30    129.56 o 
   3   8   2     3047.02     2679.22     85.93 o 
   4   8   2     1522.11     1534.29    104.66 o 
   5   8   2      179.65      261.45     43.06 o 
   6   8   2     1768.77     1695.81     99.20 o 
   7   8   2     3182.18     3698.80    255.72 o 
   8   8   2     4832.56     5815.93    561.93 o 
   9   8   2      568.54      551.42     58.64 o 
  10   8   2      878.45      915.33     84.84 o 
  11   8   2     3024.11     3079.28    238.36 o 
 -11   9   2       16.69        0.00     57.78 o 
 -10   9   2       13.85       61.12     30.32 o 
  -9   9   2      541.18      507.37     59.71 o 
  -8   9   2     4221.80     4541.55    261.18 o 
  -7   9   2       27.35       34.82     19.05 o 
  -6   9   2     1084.59     1285.55     94.09 o 
  -5   9   2     4749.19     4868.67    149.20 o 
  -4   9   2     4013.19     3787.20    134.24 o 
  -3   9   2     2373.91     2529.21    121.00 o 
  -2   9   2      102.13      118.06     18.29 o 
  -1   9   2      827.97     1025.31     68.44 o 
   0   9   2     3056.74     3362.56     62.06 o 
   1   9   2     1860.01     1890.47     54.36 o 
   2   9   2    22256.54    23500.36    460.87 o 
   3   9   2        7.43       32.90     39.96 o 
   4   9   2        0.34       15.18     31.59 o 
   5   9   2      478.12      485.49     54.93 o 
   6   9   2       83.91      121.99     31.34 o 
   7   9   2     5239.33     5889.21    287.73 o 
   8   9   2     3312.61     3494.87    246.82 o 
   9   9   2      460.54      555.08     72.70 o 
  10   9   2      965.93      976.95     97.99 o 
  11   9   2       63.94      198.29     45.85 o 
 -11  10   2      110.12      139.78     37.95 o 
 -10  10   2       83.22       65.94     47.13 o 
  -9  10   2      118.45      191.00     35.89 o 
  -8  10   2      659.69      611.96     61.00 o 
  -7  10   2     5501.30     6246.82    233.84 o 
  -6  10   2     1693.83     1811.60    126.23 o 
  -5  10   2     1783.29     1779.33    121.03 o 
  -4  10   2      101.49      146.50     27.75 o 
  -3  10   2      567.79      519.84     38.99 o 
  -2  10   2      243.32      260.47     23.76 o 
  -1  10   2      251.61      284.55     23.96 o 
   0  10   2     8148.81     8993.51    206.07 o 
   1  10   2     3985.40     4541.91     89.89 o 
   2  10   2      724.20      967.34     57.32 o 
   3  10   2     8211.06     8350.64    245.18 o 
   4  10   2     2141.84     2363.85    155.82 o 
   5  10   2     1438.72     1639.67    109.84 o 
   6  10   2      487.47      590.43     67.69 o 
   7  10   2      211.16      328.48     43.89 o 
   8  10   2      287.01      362.02     54.23 o 
   9  10   2      109.49      104.71     35.85 o 
  10  10   2     1025.61     1162.19    117.45 o 
 -10  11   2      111.61      137.27     39.47 o 
  -9  11   2      916.63     1224.58     87.44 o 
  -8  11   2      203.50      145.56     60.18 o 
  -7  11   2     1638.60     1717.50    121.44 o 
  -6  11   2     1069.80     1343.26    144.48 o 
  -5  11   2     8453.12     8782.14    202.39 o 
  -4  11   2      470.38      470.21     33.27 o 
  -3  11   2     1454.00     1444.88     89.47 o 
  -2  11   2       25.97       44.28     20.53 o 
  -1  11   2     1665.80     1902.80    110.33 o 
   0  11   2      536.38      654.61     41.62 o 
   1  11   2     5590.18     5741.73    143.51 o 
   2  11   2     6034.75     6296.15    202.70 o 
   3  11   2     4899.00     5326.98    138.51 o 
   4  11   2      224.84      231.98     57.44 o 
   5  11   2      219.74      266.28     46.81 o 
   6  11   2        1.76       13.81     40.48 o 
   7  11   2        0.20       27.57     27.25 o 
   8  11   2       67.88       83.46     36.95 o 
   9  11   2      977.28      967.91     99.53 o 
  10  11   2       74.70      107.64     46.48 o 
 -10  12   2        1.62       50.74     35.25 o 
  -9  12   2      289.70      406.17     64.54 o 
  -8  12   2      668.94      724.60     72.04 o 
  -7  12   2      229.84      177.18     42.84 o 
  -6  12   2     7961.27     8552.02    224.91 o 
  -5  12   2     1131.10     1297.95    131.77 o 
  -4  12   2      994.12     1143.00     92.50 o 
  -3  12   2       93.68       89.91     22.93 o 
  -2  12   2      209.27      203.11     29.42 o 
  -1  12   2      102.77      183.38     29.76 o 
   0  12   2     3084.43     3408.75    121.32 o 
   1  12   2     2244.88     2493.29    121.46 o 
   2  12   2      163.46      126.62     24.23 o 
   3  12   2       53.59       10.83     27.08 o 
   4  12   2     4166.06     4450.62    286.40 o 
   5  12   2       34.87       79.74     32.59 o 
   6  12   2        2.74       94.60     32.94 o 
   7  12   2       13.28       43.92     35.08 o 
   8  12   2      677.29      786.40     82.26 o 
   9  12   2      202.87      204.84     56.69 o 
  -9  13   2      213.86      276.02     49.68 o 
  -8  13   2      391.26      386.34     59.13 o 
  -7  13   2      514.43      572.50     71.45 o 
  -6  13   2      129.77      206.80     48.10 o 
  -5  13   2     3552.43     3847.49    248.17 o 
  -4  13   2     1589.53     1839.31    140.42 o 
  -3  13   2     1099.83     1006.75     77.83 o 
  -2  13   2       60.30       47.06     28.65 o 
  -1  13   2      690.80      678.57     56.91 o 
   0  13   2      398.76      402.24     40.72 o 
   1  13   2     1452.96     1327.18     81.52 o 
   2  13   2     3269.08     2957.82    176.70 o 
   3  13   2     1053.55     1153.96     87.28 o 
   4  13   2       29.10        0.00     41.07 o 
   5  13   2     1007.29     1050.13     86.58 o 
   6  13   2       15.50       73.40     35.01 o 
   7  13   2      353.80      357.10     56.03 o 
   8  13   2      223.01      169.61     54.36 o 
  -8  14   2       16.38      121.99     38.29 o 
  -7  14   2      772.23      792.56     88.01 o 
  -6  14   2      351.37      341.89     53.90 o 
  -5  14   2      994.50     1040.99     87.37 o 
  -4  14   2     1950.75     1974.72    158.43 o 
  -3  14   2      684.86      663.77     56.30 o 
  -2  14   2      495.70      467.28     43.18 o 
  -1  14   2      658.87      724.46     59.83 o 
   0  14   2     1351.01     1252.46     77.73 o 
   1  14   2     4574.37     4932.26    166.14 o 
   2  14   2      660.98      751.85     76.05 o 
   3  14   2      770.57      730.94     72.47 o 
   4  14   2       55.44       90.19     31.30 o 
   5  14   2      194.41      182.42     40.08 o 
   6  14   2      657.54      768.21     87.42 o 
   7  14   2      491.65      639.58     77.98 o 
  -7  15   2       35.37       60.48     40.15 o 
  -6  15   2        1.15       32.05     28.18 o 
  -5  15   2      368.46      375.12     53.15 o 
  -4  15   2      627.78      672.99     77.89 o 
  -3  15   2     1067.35     1110.55    113.42 o 
  -2  15   2      673.78      604.11     60.40 o 
  -1  15   2       72.01       70.44     21.91 o 
   0  15   2     1289.99     1071.43     77.85 o 
   1  15   2       91.93      149.22     36.46 o 
   2  15   2     2524.03     2178.74    190.15 o 
   3  15   2       17.92       47.12     25.02 o 
   4  15   2       98.56      127.82     36.40 o 
   5  15   2       25.81       67.93     31.36 o 
   6  15   2        9.32       69.42     49.88 o 
  -5  16   2       60.80       87.93     50.26 o 
  -4  16   2        5.67       29.40     79.47 o 
  -3  16   2        1.20       55.51     27.35 o 
  -2  16   2      152.14      113.72     27.98 o 
  -1  16   2        6.34       49.51     21.43 o 
   0  16   2      912.46      946.30     78.21 o 
   1  16   2     2921.87     2561.09    177.16 o 
   2  16   2      324.91      383.14    143.58 o 
   3  16   2      890.94      773.89     89.32 o 
   4  16   2        0.32        0.00     41.48 o 
   5  16   2      191.91       95.23     60.46 o 
  -3  17   2       63.61       48.80     27.87 o 
  -2  17   2       17.63       12.56     28.90 o 
  -1  17   2        7.75       31.91     27.51 o 
   0  17   2      205.65      141.82     35.84 o 
   1  17   2      184.08      158.48     39.57 o 
   2  17   2      587.41      553.10     70.07 o 
   3  17   2       90.86       71.11     29.42 o 
 -13   0   3       42.79       57.82     30.72 o 
 -11   0   3     3963.84     3344.69    165.08 o 
  -9   0   3      822.89      889.28     75.68 o 
  -7   0   3    21371.66    20576.00    269.53 o 
  -5   0   3    57406.25    58634.94   1246.75 o 
  -3   0   3     6688.22     6120.70    116.57 o 
  -1   0   3    29442.59    24858.87    254.98 o 
   1   0   3      333.92      302.50     27.90 o 
   3   0   3   174040.92   182546.84   1904.81 o 
   5   0   3    23673.40    22073.59    329.89 o 
   7   0   3     1749.91     1602.57    144.71 o 
   9   0   3    16657.60    16904.61    378.46 o 
  11   0   3      223.42      230.54     52.52 o 
  13   0   3     1877.92     1644.25    211.94 o 
 -13   1   3     1613.77     1581.48     96.39 o 
 -12   1   3      345.24      305.18     36.59 o 
 -11   1   3      123.87      121.61     31.04 o 
 -10   1   3        8.30       66.98     24.08 o 
  -9   1   3        0.37       58.50     18.65 o 
  -8   1   3     1541.24     1527.48     77.96 o 
  -7   1   3      394.93      490.43     31.02 o 
  -6   1   3    25605.53    23846.03    246.11 o 
  -5   1   3     2444.02     2315.92     64.14 o 
  -4   1   3     6219.72     6482.99     98.95 o 
  -3   1   3      788.42      819.75     31.84 o 
  -2   1   3      179.76      160.90      8.83 o 
  -1   1   3      488.06      451.77     15.45 o 
   0   1   3     7848.12     7212.67     75.82 o 
   1   1   3     6614.50     5886.04    143.34 o 
   2   1   3     4098.25     3946.40     85.47 o 
   3   1   3      528.39      532.37     45.06 o 
   4   1   3    70350.93    73932.65    462.79 o 
   5   1   3     6557.28     6634.17    114.94 o 
   6   1   3        5.10       16.36     23.44 o 
   7   1   3      433.07      502.27     33.64 o 
   8   1   3     1486.86     1798.76    103.11 o 
   9   1   3       29.98       13.81     28.25 o 
  10   1   3     4468.81     4413.04     72.48 o 
  11   1   3     1060.83     1037.19     75.47 o 
  12   1   3      687.58      630.28     60.32 o 
  13   1   3      161.07      182.34     45.34 o 
 -13   2   3       97.21       90.15     55.94 o 
 -12   2   3      664.25      594.32     56.31 o 
 -11   2   3       14.42       21.02     15.37 o 
 -10   2   3     2460.41     2497.67    139.11 o 
  -9   2   3      203.51      152.77     25.42 o 
  -8   2   3     6710.84     6593.94    141.97 o 
  -7   2   3     2416.89     2071.14     91.17 o 
  -6   2   3     3933.77     3906.52     90.67 o 
  -5   2   3    19415.44    20622.82    214.52 o 
  -4   2   3    12338.58    11945.66    147.80 o 
  -3   2   3     2182.74     2044.05     66.78 o 
  -2   2   3     4367.47     5180.43     70.29 o 
  -1   2   3     2543.93     2013.53     52.97 o 
   0   2   3     9553.02     8419.11    138.82 o 
   1   2   3       85.82       91.01      8.80 o 
   2   2   3    24238.76    26161.17    470.47 o 
   3   2   3     9798.21     9009.51    146.12 o 
   4   2   3      114.18      186.66     16.65 o 
   5   2   3    10699.81     9812.05    130.77 o 
   6   2   3     2137.51     2121.98     72.55 o 
   7   2   3      231.21      172.73     24.82 o 
   8   2   3      373.45      369.26     41.28 o 
   9   2   3      386.82      490.32     45.59 o 
  10   2   3     4847.50     4688.65    155.93 o 
  11   2   3      917.79      927.86     69.87 o 
  12   2   3      735.20      671.80     64.64 o 
  13   2   3      632.33      531.51     70.17 o 
 -13   3   3     2185.58     1980.62    128.74 o 
 -12   3   3       55.74        0.00     15.86 o 
 -11   3   3        1.61       38.94     27.25 o 
 -10   3   3       24.01       18.76     13.63 o 
  -9   3   3        7.36       23.75     23.82 o 
  -8   3   3      884.01      986.11     50.48 o 
  -7   3   3    15610.02    15158.38    157.24 o 
  -6   3   3     8642.64     8405.80    144.30 o 
  -5   3   3    11144.48    11303.33    194.71 o 
  -4   3   3      767.04      956.70     52.67 o 
  -3   3   3    34991.56    34752.77    560.54 o 
  -2   3   3      757.60      573.83     32.44 o 
  -1   3   3     1647.40     1372.00     35.41 o 
   0   3   3      275.22      400.68     20.79 o 
   1   3   3    26350.17    25813.49    304.46 o 
   2   3   3     1533.22     1492.38     45.77 o 
   3   3   3    32642.48    35727.87    752.12 o 
   4   3   3     1163.16     1166.21     60.87 o 
   5   3   3     6024.15     6084.61    116.63 o 
   6   3   3      144.05      198.41     24.00 o 
   7   3   3        6.14       33.17     18.84 o 
   8   3   3      132.78       50.58     19.16 o 
   9   3   3        0.46       35.33     16.78 o 
  10   3   3       91.70       90.63     38.05 o 
  11   3   3     2049.43     1902.50    142.51 o 
  12   3   3        0.02       39.88     35.80 o 
  13   3   3       38.89      104.99     33.71 o 
 -13   4   3      248.32      264.18     70.49 o 
 -12   4   3      658.74      641.78     66.40 o 
 -11   4   3       29.28       54.79     22.86 o 
 -10   4   3       64.91       81.88     23.40 o 
  -9   4   3        0.25       27.23     14.69 o 
  -8   4   3     3842.47     3769.63    163.11 o 
  -7   4   3     4249.55     4460.43    165.70 o 
  -6   4   3       64.43       33.91     19.03 o 
  -5   4   3    12246.31    12117.78    241.29 o 
  -4   4   3    21912.62    22357.00    323.91 o 
  -3   4   3     3493.08     2956.75     57.30 o 
  -2   4   3     9342.06     9330.66    211.98 o 
  -1   4   3     8902.46     8765.34    143.33 o 
   0   4   3      474.52      321.92     20.49 o 
   1   4   3    19904.17    19405.30    264.56 o 
   2   4   3    67438.99    68397.55   1182.41 o 
   3   4   3     8601.57     8933.38    167.39 o 
   4   4   3       13.15       36.67      8.53 o 
   5   4   3     2522.50     2386.18     70.94 o 
   6   4   3     2185.38     2264.26     92.06 o 
   7   4   3     2400.88     2606.36     87.68 o 
   8   4   3      208.92      259.63     39.81 o 
   9   4   3      846.14      837.54     68.84 o 
  10   4   3     1227.96     1431.01    107.87 o 
  11   4   3     2434.85     2651.83    188.93 o 
  12   4   3     1019.35     1002.87    117.87 o 
 -13   5   3      480.23      506.97     57.48 o 
 -12   5   3      416.05      354.40     52.75 o 
 -11   5   3       84.06       79.59     29.14 o 
 -10   5   3      261.30      278.82     41.65 o 
  -9   5   3      313.58      371.17     44.47 o 
  -8   5   3      197.00      163.78     30.27 o 
  -7   5   3      283.22      369.95     36.94 o 
  -6   5   3    39188.04    41735.06    660.30 o 
  -5   5   3     2083.96     1891.56     68.95 o 
  -4   5   3       90.18      110.80     14.78 o 
  -3   5   3     2375.35     2349.59     91.93 o 
  -2   5   3     1880.03     1199.09    102.75 o 
  -1   5   3     1072.22     1137.92     62.47 o 
   0   5   3     8214.07     8190.40    125.90 o 
   1   5   3     6745.01     5566.00     79.88 o 
   2   5   3      510.80      742.41     36.69 o 
   3   5   3        2.90       16.06     28.93 o 
   4   5   3    48549.60    48607.16    570.36 o 
   5   5   3      161.34      124.22     25.27 o 
   6   5   3       76.34      102.46     27.85 o 
   7   5   3      355.25      422.66     49.41 o 
   8   5   3       54.22      143.71     36.56 o 
   9   5   3      476.36      566.59     74.02 o 
  10   5   3     3618.88     3514.48    198.98 o 
  11   5   3     2053.01     2121.58    232.50 o 
  12   5   3       14.27       42.41     38.18 o 
 -13   6   3       44.79      126.60     37.32 o 
 -12   6   3      188.84      209.62     49.45 o 
 -11   6   3     2058.95     1954.33    150.05 o 
 -10   6   3     1352.06     1427.46    123.39 o 
  -9   6   3      135.38      163.44     27.92 o 
  -8   6   3      902.51      949.71     60.97 o 
  -7   6   3    10097.83    10917.43    367.64 o 
  -6   6   3      521.59      631.65     48.13 o 
  -5   6   3    22816.47    21671.28    256.24 o 
  -4   6   3     8068.86     7267.90    149.00 o 
  -3   6   3     1298.26     1145.23     52.32 o 
  -2   6   3     1798.93     1598.49     73.36 o 
  -1   6   3     2576.83     2814.45     67.01 o 
   0   6   3    12754.82    12444.04    206.69 o 
   1   6   3     7986.17     6777.66     98.09 o 
   2   6   3     4124.16     5270.79     89.71 o 
   3   6   3    38407.21    38562.82    654.30 o 
   4   6   3      708.77      785.11     50.40 o 
   5   6   3    13417.88    13657.08    260.18 o 
   6   6   3       29.92       60.26     22.19 o 
   7   6   3       90.04      108.04     29.27 o 
   8   6   3      266.02      160.67     45.17 o 
   9   6   3     7742.09     8305.83    211.95 o 
  10   6   3      489.34      509.08     64.75 o 
  11   6   3      477.08      589.25     71.41 o 
  12   6   3       26.42       44.63     48.30 o 
 -12   7   3      578.47      504.06     58.42 o 
 -11   7   3      325.87      212.33     43.50 o 
 -10   7   3      381.02      440.97     47.53 o 
  -9   7   3      289.93      381.67     46.81 o 
  -8   7   3     1960.93     2181.60    145.78 o 
  -7   7   3     2951.95     2933.35    106.44 o 
  -6   7   3     9484.65     9445.38    213.37 o 
  -5   7   3     2132.71     2093.39     63.76 o 
  -4   7   3    17392.38    17343.99    265.03 o 
  -3   7   3     4447.86     3790.48    131.43 o 
  -2   7   3     1493.93     1211.64     67.93 o 
  -1   7   3     2511.23     2436.48     66.98 o 
   0   7   3    16446.17    16276.86    283.18 o 
   1   7   3      151.43      188.77     17.81 o 
   2   7   3      699.88      665.72     33.01 o 
   3   7   3       57.24       27.51     16.09 o 
   4   7   3    19288.01    19862.33    238.31 o 
   5   7   3       26.94       54.71     25.69 o 
   6   7   3      522.01      452.05     51.17 o 
   7   7   3        0.14       74.14     22.95 o 
   8   7   3     2513.48     2809.60    187.35 o 
   9   7   3      302.82      440.13     53.19 o 
  10   7   3     3098.86     3095.23    256.13 o 
  11   7   3      290.42      328.48     61.42 o 
  12   7   3      854.58      908.91    112.73 o 
 -12   8   3      575.14      651.31     71.14 o 
 -11   8   3       13.99        0.00     34.08 o 
 -10   8   3      879.55     1027.87     80.55 o 
  -9   8   3      636.07      547.97     54.38 o 
  -8   8   3     1522.60     1706.74    118.92 o 
  -7   8   3      790.79      701.83     61.04 o 
  -6   8   3     1060.73     1137.70    113.03 o 
  -5   8   3     7735.76     7787.79    171.66 o 
  -4   8   3    11505.08    10986.57    231.59 o 
  -3   8   3     2769.99     2949.70    172.70 o 
  -2   8   3      903.59      817.14     54.61 o 
  -1   8   3     2884.36     2569.86     78.11 o 
   0   8   3     1397.72     1353.92     57.32 o 
   1   8   3        9.97       31.04     20.91 o 
   2   8   3     9325.73     9391.48    170.59 o 
   3   8   3     5964.50     6607.63    163.39 o 
   4   8   3       69.63        0.00     31.17 o 
   5   8   3     2345.74     2306.53    170.87 o 
   6   8   3     1400.24     1572.27    115.25 o 
   7   8   3       93.53      139.18     68.25 o 
   8   8   3      977.42     1102.25     91.82 o 
   9   8   3      228.75      241.45     41.64 o 
  10   8   3     2105.53     2198.36    188.37 o 
  11   8   3      192.36      309.62     83.47 o 
 -11   9   3      162.57      162.81     51.62 o 
 -10   9   3      115.76      130.59     38.74 o 
  -9   9   3       15.70        0.00     39.50 o 
  -8   9   3      379.38      366.85     47.91 o 
  -7   9   3     1663.18     1924.55    122.83 o 
  -6   9   3     5559.77     5457.30    166.58 o 
  -5   9   3     6288.42     6252.35    124.61 o 
  -4   9   3     1229.33     1331.75     84.79 o 
  -3   9   3    10879.80    10531.36    379.66 o 
  -2   9   3       79.86      153.64     20.22 o 
  -1   9   3      115.93      121.71     34.90 o 
   0   9   3       95.42       67.65     15.77 o 
   1   9   3    13926.61    15237.06    224.42 o 
   2   9   3        1.32       35.86     24.73 o 
   3   9   3     4484.46     4846.01    174.71 o 
   4   9   3      909.05     1136.88     94.09 o 
   5   9   3     1939.13     2305.34    176.27 o 
   6   9   3     1096.67     1113.11    101.73 o 
   7   9   3       38.56       94.81     38.20 o 
   8   9   3       78.95       53.14     49.38 o 
   9   9   3       71.11       54.69     39.32 o 
  10   9   3      350.01      364.76     66.28 o 
  11   9   3     2235.71     2273.93    161.51 o 
 -11  10   3      245.07      213.00     44.44 o 
 -10  10   3      119.65      175.96     43.11 o 
  -9  10   3       29.63      126.81     53.84 o 
  -8  10   3      326.56      472.23     58.44 o 
  -7  10   3      368.58      374.71     47.58 o 
  -6  10   3        0.90       50.48     59.52 o 
  -5  10   3      320.54      426.22     42.27 o 
  -4  10   3     6518.07     6759.91    234.75 o 
  -3  10   3      487.09      585.40     39.84 o 
  -2  10   3      649.29      527.46     36.96 o 
  -1  10   3     1419.58     1290.59     71.69 o 
   0  10   3     1710.98     1771.26     62.38 o 
   1  10   3       29.43       36.80     14.71 o 
   2  10   3    11237.64    12280.57    262.02 o 
   3  10   3     2136.25     2294.55    152.65 o 
   4  10   3      398.15      605.43     51.56 o 
   5  10   3       10.36       63.92     37.33 o 
   6  10   3      759.81      786.31     81.91 o 
   7  10   3     1202.13     1217.62     88.38 o 
   8  10   3        7.55       57.15     28.07 o 
   9  10   3      907.21      944.43     86.40 o 
  10  10   3       96.22      156.01     40.93 o 
 -10  11   3       12.86       13.75     52.29 o 
  -9  11   3      381.37      409.00     55.25 o 
  -8  11   3      105.84      177.57     39.65 o 
  -7  11   3      408.82      520.89     58.85 o 
  -6  11   3    11082.92    11780.06    408.57 o 
  -5  11   3      231.53      225.35     48.43 o 
  -4  11   3       30.86       27.28     14.31 o 
  -3  11   3       91.42      104.11     20.45 o 
  -2  11   3      751.49      804.53     58.89 o 
  -1  11   3      491.75      484.57     34.81 o 
   0  11   3     3151.45     3198.24     93.54 o 
   1  11   3     1957.50     2236.50     88.76 o 
   2  11   3        3.22       16.47     14.55 o 
   3  11   3     2873.69     2835.87    126.93 o 
   4  11   3    10855.17    12149.94    296.78 o 
   5  11   3     2324.72     2777.70    180.40 o 
   6  11   3       54.87       81.59     28.60 o 
   7  11   3        2.81       48.22     27.27 o 
   8  11   3      344.54      364.39     65.95 o 
   9  11   3       84.67      157.33     41.51 o 
  10  11   3     1194.03     1202.82     91.36 o 
 -10  12   3      660.67      863.39    126.79 o 
  -9  12   3      111.76       53.82     92.65 o 
  -8  12   3      134.51      151.07    152.48 o 
  -7  12   3     1104.82     1185.17     96.87 o 
  -6  12   3      180.46      391.24     56.11 o 
  -5  12   3     7513.31     8135.63    280.64 o 
  -4  12   3      321.47      372.08     45.35 o 
  -3  12   3      907.48     1015.95     66.66 o 
  -2  12   3      161.15       95.52     23.42 o 
  -1  12   3       13.45       54.76     30.00 o 
   0  12   3     2581.03     2935.45     85.12 o 
   1  12   3     3515.07     3455.11     85.82 o 
   2  12   3      331.31      225.65     31.53 o 
   3  12   3     4473.11     4645.27    302.03 o 
   4  12   3      193.25      207.48     52.54 o 
   5  12   3     2448.73     2444.10    191.20 o 
   6  12   3      160.87      153.10     62.68 o 
   7  12   3       48.60       64.14     31.84 o 
   8  12   3        0.58        0.00     31.41 o 
   9  12   3      748.39      850.98     90.48 o 
  -9  13   3       68.72      169.48     40.58 o 
  -8  13   3        6.73       14.90     48.13 o 
  -7  13   3     1943.74     2366.59    195.47 o 
  -6  13   3     2948.79     3031.04    152.23 o 
  -5  13   3     1827.15     1774.12    117.22 o 
  -4  13   3     3921.67     4238.00    140.90 o 
  -3  13   3      698.21      884.60     94.91 o 
  -2  13   3      454.46      593.33     48.96 o 
  -1  13   3     2073.12     1884.13    110.57 o 
   0  13   3     1154.48     1209.71     64.72 o 
   1  13   3       24.35        0.00     19.66 o 
   2  13   3     1596.42     1577.38    109.62 o 
   3  13   3     3711.15     3476.87    230.30 o 
   4  13   3     2519.90     2714.42    205.99 o 
   5  13   3      599.25      655.60     54.69 o 
   6  13   3      652.48      642.53     70.95 o 
   7  13   3       38.76      104.14     32.54 o 
   8  13   3      570.25      606.09     70.46 o 
  -8  14   3      314.10      348.50     56.84 o 
  -7  14   3      242.80      287.11     51.05 o 
  -6  14   3        3.48       61.47     36.95 o 
  -5  14   3     1779.89     1859.36    163.88 o 
  -4  14   3     2003.73     2033.97    206.74 o 
  -3  14   3      960.36      919.02     80.93 o 
  -2  14   3       33.48       55.79     20.29 o 
  -1  14   3       31.89       72.64     20.33 o 
   0  14   3       33.58       11.32     20.09 o 
   1  14   3       60.60      114.70     23.22 o 
   2  14   3     2486.67     2374.87    132.41 o 
   3  14   3      977.74     1037.27     88.11 o 
   4  14   3       22.82       40.73     57.19 o 
   5  14   3      420.37      396.94     58.90 o 
   6  14   3      279.82      304.26     63.95 o 
   7  14   3      453.87      475.29     67.34 o 
  -7  15   3       14.07       63.27     30.44 o 
  -6  15   3      105.53       98.07     31.92 o 
  -5  15   3      177.12      158.33     40.94 o 
  -4  15   3      343.62      268.47     58.81 o 
  -3  15   3     1288.67     1423.74    110.12 o 
  -2  15   3      188.43      171.28     31.51 o 
  -1  15   3        6.30       13.59     24.47 o 
   0  15   3      351.36      357.61     40.31 o 
   1  15   3     2540.75     2390.58    189.78 o 
   2  15   3        0.40       72.72     32.87 o 
   3  15   3      101.30       85.57     49.13 o 
   4  15   3        1.05       30.39     25.27 o 
   5  15   3      167.43      107.35     46.34 o 
   6  15   3      424.84      267.08     68.18 o 
  -5  16   3       19.46        0.00     27.40 o 
  -4  16   3      518.30      559.79     71.49 o 
  -3  16   3      196.17      163.61     42.46 o 
  -2  16   3       42.91       64.58     20.63 o 
  -1  16   3       52.10       40.92     20.73 o 
   0  16   3      921.73      795.69     81.39 o 
   1  16   3       47.71       59.65     37.46 o 
   2  16   3     1618.30     1509.79    127.29 o 
   3  16   3       43.42       34.94     39.07 o 
   4  16   3       20.51       92.54     32.26 o 
   5  16   3       12.40       61.98     61.05 o 
  -3  17   3       50.97       64.86     45.64 o 
  -2  17   3      370.21      411.77     59.34 o 
  -1  17   3      287.44      247.77     57.39 o 
   0  17   3      128.45       88.60     21.43 o 
   1  17   3      192.00      195.61     43.28 o 
   2  17   3       11.75       11.54     20.91 o 
 -12   0   4     3552.36     3248.39    202.00 o 
 -10   0   4     3319.77     2957.65    235.31 o 
  -8   0   4     1407.93     1497.15    107.82 o 
  -6   0   4    17269.77    17759.02    276.93 o 
  -4   0   4      804.28      750.48     53.05 o 
  -2   0   4      462.50      327.87     29.13 o 
   0   0   4       25.94       83.35      7.90 o 
   2   0   4   173259.14   175316.27   2946.53 o 
   4   0   4    62781.18    68025.13   1253.10 o 
   6   0   4     1883.65     1383.16    109.61 o 
   8   0   4       77.91       83.50     30.41 o 
  10   0   4     2675.85     2896.14    116.25 o 
  12   0   4     2117.74     1924.56    196.11 o 
 -13   1   4        8.50        0.00     18.02 o 
 -12   1   4      638.30      523.39     46.07 o 
 -11   1   4     2930.75     2967.94    110.36 o 
 -10   1   4     3163.16     3307.16    103.81 o 
  -9   1   4     1733.63     1386.19     77.34 o 
  -8   1   4      214.05      248.72     27.20 o 
  -7   1   4     8378.92     8188.50    124.67 o 
  -6   1   4      302.01      260.71     31.46 o 
  -5   1   4    24126.74    23641.49    257.64 o 
  -4   1   4    14000.37    13139.15    174.74 o 
  -3   1   4     6115.00     5709.03     78.03 o 
  -2   1   4    54077.07    56838.55    777.98 o 
  -1   1   4     1583.75     1709.89     29.19 o 
   0   1   4     6074.11     6253.99    117.12 o 
   1   1   4      724.20      675.77     28.60 o 
   2   1   4    11443.18    11823.79    183.18 o 
   3   1   4    31955.85    33299.57    282.31 o 
   4   1   4       91.45      156.23     24.20 o 
   5   1   4    10402.93     9408.01    127.57 o 
   6   1   4      670.35      608.15     36.66 o 
   7   1   4      419.76      469.55     32.55 o 
   8   1   4        3.52       43.51     21.98 o 
   9   1   4     2628.19     3209.18    130.79 o 
  10   1   4     1321.61     1337.05     90.78 o 
  11   1   4       54.89       34.99     29.88 o 
  12   1   4      182.76      120.18     30.02 o 
  13   1   4     2157.72     1870.56    180.67 o 
 -13   2   4     3111.03     2857.28    158.74 o 
 -12   2   4       92.33      103.31     32.81 o 
 -11   2   4      101.49       48.50     23.65 o 
 -10   2   4       40.64       54.93     15.11 o 
  -9   2   4      786.15      783.83     44.66 o 
  -8   2   4     1060.90     1129.04     58.86 o 
  -7   2   4     4072.79     3963.85    111.80 o 
  -6   2   4     8232.98     8040.97    126.64 o 
  -5   2   4     1136.69      725.58     43.55 o 
  -4   2   4     1871.83     1879.82     51.14 o 
  -3   2   4    32169.67    34139.07    361.91 o 
  -2   2   4      482.26      680.51     31.46 o 
  -1   2   4     7351.64     7101.60    181.45 o 
   1   2   4    33506.09    32688.34    400.17 o 
   2   2   4     1911.80     1768.34    107.45 o 
   3   2   4     9169.39     8616.64    133.38 o 
   4   2   4    35365.11    37587.36    246.86 o 
   5   2   4     1492.30     1235.60     49.05 o 
   6   2   4       65.73      228.86     27.53 o 
   7   2   4     1167.00      988.68     55.80 o 
   8   2   4       85.17      158.00     25.73 o 
   9   2   4       61.85       55.74     18.71 o 
  10   2   4      697.44      732.23     55.58 o 
  11   2   4     2071.54     2063.16    135.95 o 
  12   2   4      149.42      208.90     45.57 o 
 -13   3   4       77.53       63.63     31.70 o 
 -12   3   4      737.25      730.35     56.08 o 
 -11   3   4       27.89       12.81     18.30 o 
 -10   3   4     2204.94     1938.50    136.07 o 
  -9   3   4       58.49       63.48     17.69 o 
  -8   3   4     1066.67     1060.83     47.55 o 
  -7   3   4      218.00      209.57     28.98 o 
  -6   3   4        6.44       13.85     16.32 o 
  -5   3   4       25.54       43.98     11.83 o 
  -4   3   4    72729.02    74371.05   1091.54 o 
  -3   3   4     1585.78     1189.45     43.17 o 
  -2   3   4     2017.68     2384.01     48.65 o 
  -1   3   4       46.87       62.60      8.25 o 
   0   3   4     1543.18     1550.44     40.69 o 
   1   3   4     2335.47     2363.32     49.20 o 
   2   3   4    33489.07    32147.26    512.45 o 
   3   3   4      403.33      463.98     40.81 o 
   4   3   4      322.22      311.72     24.21 o 
   5   3   4      270.60      221.89     25.01 o 
   6   3   4    16040.54    15643.99    212.36 o 
   7   3   4      291.27      240.61     25.06 o 
   8   3   4      316.35      259.02     38.13 o 
   9   3   4       49.88       68.42     19.51 o 
  10   3   4     1352.57     1380.40     95.19 o 
  11   3   4        5.01        0.00     44.97 o 
  12   3   4     2094.77     2168.20    163.54 o 
 -13   4   4      989.17     1278.73    118.79 o 
 -12   4   4      117.76       90.05     26.12 o 
 -11   4   4       66.63       84.12     41.98 o 
 -10   4   4       21.46       30.98     17.40 o 
  -9   4   4     1915.78     1866.29    139.85 o 
  -8   4   4       68.19       68.25     20.05 o 
  -7   4   4     2284.84     2124.66     78.45 o 
  -6   4   4     8759.61     9048.59    151.32 o 
  -5   4   4    19987.08    19461.82    301.64 o 
  -4   4   4     2794.22     2764.61     90.24 o 
  -3   4   4     8402.27     8084.96    104.42 o 
  -2   4   4      251.24      359.03     20.30 o 
  -1   4   4      109.76      117.64     18.30 o 
   0   4   4     1487.83     1082.59     65.46 o 
   1   4   4     5344.23     5108.51     72.61 o 
   2   4   4      671.56      538.94     38.66 o 
   3   4   4     7668.02     6951.54    127.80 o 
   4   4   4    29249.45    30452.49    763.87 o 
   5   4   4    13696.60    13166.75    280.93 o 
   6   4   4     3835.09     3295.49    103.44 o 
   7   4   4     2309.74     2175.52    142.63 o 
   8   4   4        0.77       11.93     18.15 o 
   9   4   4       82.24       69.16     23.43 o 
  10   4   4     1998.37     2100.15    150.68 o 
  11   4   4     1210.74     1395.69    107.32 o 
  12   4   4       24.81       34.27     29.31 o 
 -13   5   4      478.11      553.64     69.64 o 
 -12   5   4      829.95      852.47     85.06 o 
 -11   5   4      907.64      856.72     80.82 o 
 -10   5   4        0.20       55.99     18.30 o 
  -9   5   4      552.55      570.40     67.85 o 
  -8   5   4      311.68      300.19     36.65 o 
  -7   5   4     9696.47    10028.88    198.73 o 
  -6   5   4        0.97       36.46     21.25 o 
  -5   5   4    17088.67    17341.85    218.48 o 
  -4   5   4      606.86      614.81     31.21 o 
  -3   5   4    19059.03    19015.34    362.90 o 
  -2   5   4     2671.11     2212.62     56.98 o 
  -1   5   4        2.00        6.42     11.90 o 
   0   5   4      109.53       74.57     10.17 o 
   1   5   4    10392.77    10631.04    176.56 o 
   2   5   4       62.84       17.24     10.31 o 
   3   5   4    43950.96    45593.82    769.28 o 
   4   5   4      427.38      386.33     31.97 o 
   5   5   4     2364.28     2595.33     77.11 o 
   6   5   4      650.73      693.81     60.93 o 
   7   5   4     1869.47     2147.48    111.76 o 
   8   5   4      421.40      535.52     59.54 o 
   9   5   4     1683.48     1740.88    106.75 o 
  10   5   4      771.12      937.18     97.57 o 
  11   5   4     1615.29     1621.57    196.13 o 
  12   5   4       54.58       46.64     38.49 o 
 -13   6   4       93.55      132.05     39.44 o 
 -12   6   4     1965.81     1866.43    120.79 o 
 -11   6   4      214.89      193.37     41.68 o 
 -10   6   4      666.76      622.14     56.97 o 
  -9   6   4      267.67      303.91     41.28 o 
  -8   6   4      477.92      529.81     52.58 o 
  -7   6   4     3504.58     3737.24     99.99 o 
  -6   6   4    21453.86    23402.81    522.40 o 
  -5   6   4     2714.60     2364.95     96.94 o 
  -4   6   4     1260.18     1106.42     62.99 o 
  -3   6   4     1311.43     1274.29    125.02 o 
  -2   6   4     9818.09     8923.91    170.69 o 
  -1   6   4     4194.69     4196.23     77.90 o 
   0   6   4     1779.26     1972.66     47.26 o 
   1   6   4      476.55      517.37     30.64 o 
   2   6   4    19419.32    20188.56    453.84 o 
   3   6   4      324.94      355.67     34.45 o 
   4   6   4    52367.68    55161.13   1142.06 o 
   5   6   4        0.97       59.46     21.85 o 
   6   6   4        7.86       23.08     24.69 o 
   7   6   4      241.84      487.59     68.85 o 
   8   6   4       64.38      114.29     37.55 o 
   9   6   4      186.35      197.91     40.04 o 
  10   6   4     1482.60     1755.42    130.38 o 
  11   6   4      344.66      410.76     68.55 o 
  12   6   4      830.01      792.80     83.10 o 
 -12   7   4       29.39        5.76     33.08 o 
 -11   7   4     3255.12     3033.44    230.76 o 
 -10   7   4     1503.19     1527.06    123.50 o 
  -9   7   4       23.24       61.30     37.56 o 
  -8   7   4      912.83      902.26     75.76 o 
  -7   7   4     1193.88     1323.04     72.16 o 
  -6   7   4      290.66      261.19     25.95 o 
  -5   7   4    11517.96    11284.67    164.84 o 
  -4   7   4    20090.36    20695.63    349.41 o 
  -3   7   4      268.83      312.99     29.96 o 
  -2   7   4     3594.16     3865.77     98.36 o 
  -1   7   4     3573.49     3124.49     78.75 o 
   0   7   4     1654.15     1773.38     53.68 o 
   1   7   4      784.93      610.21     34.73 o 
   2   7   4     1063.55     1030.53     42.98 o 
   3   7   4    13584.90    14188.45    297.59 o 
   4   7   4      646.51      832.89     88.33 o 
   5   7   4     8725.96     9158.88    228.55 o 
   6   7   4     1195.05     1458.09    106.99 o 
   7   7   4        8.50       56.85     38.74 o 
   8   7   4      184.14      206.30     49.21 o 
   9   7   4     1535.11     1537.46    158.32 o 
  10   7   4       10.63       72.67     40.15 o 
  11   7   4      510.65      497.11     68.32 o 
 -12   8   4      227.08      255.73     62.34 o 
 -11   8   4      229.09      218.38     44.62 o 
 -10   8   4     1275.20     1403.18    121.78 o 
  -9   8   4      335.15      305.24     43.17 o 
  -8   8   4      236.82      405.90     51.97 o 
  -7   8   4      580.04      595.90     46.47 o 
  -6   8   4     4681.36     5016.58    141.08 o 
  -5   8   4       80.91       84.28     24.09 o 
  -4   8   4     3745.81     3141.06     94.01 o 
  -3   8   4    32816.34    33712.78    821.39 o 
  -2   8   4      867.09      908.44     51.27 o 
  -1   8   4      779.44      908.08     49.76 o 
   0   8   4      716.60      630.88     39.25 o 
   1   8   4     4207.61     4007.84     91.26 o 
   2   8   4      231.64      174.98     20.78 o 
   3   8   4     2905.91     3406.71    111.54 o 
   4   8   4     2816.60     2974.50    109.14 o 
   5   8   4      470.91      571.23     53.20 o 
   6   8   4     1057.31     1182.80     93.74 o 
   7   8   4      917.19     1192.33    112.19 o 
   8   8   4        2.55       35.24     28.93 o 
   9   8   4       37.04      198.78     54.20 o 
  10   8   4       10.73       37.68     42.28 o 
  11   8   4     2056.54     2120.40    145.10 o 
 -11   9   4      203.55      295.20     53.25 o 
 -10   9   4      640.92      571.47     76.31 o 
  -9   9   4       10.94       93.51     28.44 o 
  -8   9   4      250.99      285.44     60.02 o 
  -7   9   4     1995.97     2169.09    138.51 o 
  -6   9   4      104.83      122.99     27.73 o 
  -5   9   4      611.81      607.91     48.25 o 
  -4   9   4    16912.82    16492.94    429.07 o 
  -3   9   4      566.92      563.92     50.71 o 
  -2   9   4     5575.02     5444.05    127.79 o 
  -1   9   4     1924.39     1890.00     64.82 o 
   0   9   4       24.85        6.57     20.69 o 
   1   9   4       96.59       68.06     21.25 o 
   2   9   4     8508.48     9423.02    186.16 o 
   3   9   4     1048.92     1358.91     89.96 o 
   4   9   4      345.27      344.51     47.39 o 
   5   9   4      414.91      484.12     42.49 o 
   6   9   4     4501.62     5373.64    231.41 o 
   7   9   4      219.35      121.99     70.49 o 
   8   9   4       17.96       28.95     40.60 o 
   9   9   4      579.42      555.42     69.33 o 
  10   9   4     1570.59     1734.34    145.75 o 
  11   9   4       42.63      115.48     79.75 o 
 -11  10   4       75.51       59.24     33.13 o 
 -10  10   4      129.98      158.91     42.72 o 
  -9  10   4      387.33      269.66     53.28 o 
  -8  10   4      131.98      116.67     34.58 o 
  -7  10   4      190.18      129.27     34.56 o 
  -6  10   4      392.25      418.11     45.34 o 
  -5  10   4     9398.51     9797.04    323.40 o 
  -4  10   4       69.64       34.72     21.75 o 
  -3  10   4     2409.09     2266.66     98.90 o 
  -2  10   4     1703.32     1792.18     95.17 o 
  -1  10   4      554.87      490.92     32.17 o 
   0  10   4     2475.07     2247.99    131.05 o 
   1  10   4     2314.58     2227.57     86.95 o 
   2  10   4      234.24      214.68     28.90 o 
   3  10   4     1970.51     2099.77    105.92 o 
   4  10   4     1018.87     1186.34     95.07 o 
   5  10   4     9402.57    10768.46    242.26 o 
   6  10   4      159.09      295.30     44.52 o 
   7  10   4      432.55      510.35     53.36 o 
   8  10   4       61.81       69.51     33.42 o 
   9  10   4        5.36       56.27     52.04 o 
  10  10   4      650.23      721.85     97.79 o 
 -10  11   4      714.89      772.93     78.58 o 
  -9  11   4       58.49       97.75     29.32 o 
  -8  11   4        1.60        0.00     29.59 o 
  -7  11   4     1721.95     1680.13    109.79 o 
  -6  11   4        5.48      113.72     44.73 o 
  -5  11   4     5176.61     5575.04    147.15 o 
  -4  11   4     1992.18     1828.85    105.21 o 
  -3  11   4     4561.05     4520.92    183.13 o 
  -2  11   4        1.82       31.04     23.23 o 
  -1  11   4      790.67      770.77     51.73 o 
   0  11   4     1586.21     1494.82     74.35 o 
   1  11   4     1847.82     1829.37     70.30 o 
   2  11   4     1764.18     1743.20    108.27 o 
   3  11   4     9487.65    10781.86    290.19 o 
   4  11   4     1248.86     1219.48    133.91 o 
   5  11   4     2161.11     2274.08    122.81 o 
   6  11   4      373.59      464.20     50.18 o 
   7  11   4       33.48        4.29     50.13 o 
   8  11   4        0.80        9.15     61.43 o 
   9  11   4      563.95      646.15     68.83 o 
  10  11   4      177.96      179.61     56.87 o 
 -10  12   4      376.55      423.87     71.29 o 
  -9  12   4      295.45      344.17     52.58 o 
  -8  12   4        2.38       57.15     46.22 o 
  -7  12   4      589.57      649.18     64.60 o 
  -6  12   4     5716.55     6259.29    214.94 o 
  -5  12   4       94.81       95.62     42.89 o 
  -4  12   4      839.94      849.03     90.70 o 
  -3  12   4     1297.29     1186.28     73.27 o 
  -2  12   4     2840.15     2851.35    146.43 o 
  -1  12   4     2007.26     1831.98    108.01 o 
   0  12   4       41.99       49.48     44.00 o 
   1  12   4      411.14      423.34     37.69 o 
   2  12   4       42.11       15.01     34.03 o 
   3  12   4     1119.33     1123.45     99.73 o 
   4  12   4    12492.75    13876.84    557.61 o 
   5  12   4       24.21       33.67     31.70 o 
   6  12   4        4.34       76.35     35.12 o 
   7  12   4       15.36        0.00     53.70 o 
   8  12   4        1.92       72.00     36.57 o 
   9  12   4      322.27      305.73    133.86 o 
  -9  13   4        0.25       81.53     22.57 o 
  -8  13   4      480.07      551.07     68.84 o 
  -7  13   4      370.24      421.48     67.13 o 
  -6  13   4       14.98       25.61     42.31 o 
  -5  13   4     2137.06     2283.38    133.57 o 
  -4  13   4     3211.31     3302.77    189.10 o 
  -3  13   4      156.32      161.42     24.08 o 
  -2  13   4      346.02      283.63     41.77 o 
  -1  13   4     1898.44     1910.27    128.52 o 
   0  13   4      443.16      453.11     42.36 o 
   1  13   4       26.72       31.81     15.28 o 
   2  13   4     3714.10     3636.24    157.94 o 
   3  13   4     1540.19     1695.34    144.57 o 
   4  13   4        0.74       25.80     40.90 o 
   5  13   4     2400.02     2441.07    182.85 o 
   6  13   4      285.72      325.04     54.20 o 
   7  13   4       13.59       31.02     71.16 o 
   8  13   4      305.86      216.82     55.58 o 
  -8  14   4      105.40      100.12     34.16 o 
  -7  14   4      178.03      232.01     55.06 o 
  -6  14   4      530.72      504.37     65.35 o 
  -5  14   4      970.06     1078.11     91.78 o 
  -4  14   4     1925.61     2352.25    173.46 o 
  -3  14   4     2540.41     2432.88    131.47 o 
  -2  14   4      663.13      648.11     51.10 o 
  -1  14   4      501.81      435.49     48.26 o 
   0  14   4      167.98      216.41     33.60 o 
   1  14   4     1744.61     1688.42     98.80 o 
   2  14   4     1015.09     1034.79     93.93 o 
   3  14   4      573.27      536.84     57.82 o 
   4  14   4      202.88      321.83     80.79 o 
   5  14   4     1249.80     1317.26     98.79 o 
   6  14   4     1344.65     1278.63    124.48 o 
   7  14   4        3.88       82.09     39.32 o 
  -7  15   4       81.30       36.06     36.66 o 
  -6  15   4       28.14       60.69     30.78 o 
  -5  15   4      335.82      442.01     59.76 o 
  -4  15   4     1561.68     1458.54    129.18 o 
  -3  15   4      622.71      686.08     56.41 o 
  -2  15   4       75.44       67.38     32.07 o 
  -1  15   4      217.35      209.91     38.55 o 
   0  15   4      412.61      392.71     42.88 o 
   1  15   4      403.62      339.62     54.23 o 
   2  15   4      821.00      785.55     82.87 o 
   3  15   4       16.57      141.93     47.82 o 
   4  15   4      188.36      127.62     66.33 o 
   5  15   4       38.52       40.21     56.11 o 
   6  15   4      245.93      295.36     54.05 o 
  -5  16   4      463.03      536.91     68.92 o 
  -4  16   4      120.67      105.53     35.98 o 
  -3  16   4      317.31      332.63     50.06 o 
  -2  16   4      418.88      394.76     51.23 o 
  -1  16   4      105.96      118.14     27.87 o 
   0  16   4      236.71      223.07     49.24 o 
   1  16   4      937.86      933.03     87.45 o 
   2  16   4        4.03       45.72     27.68 o 
   3  16   4       41.14       97.99     34.12 o 
   4  16   4       20.81       15.75     54.53 o 
  -3  17   4       87.82       90.28     30.64 o 
  -2  17   4       56.19      105.30     37.41 o 
  -1  17   4      392.09      330.33     51.61 o 
   0  17   4      242.46      197.23     38.90 o 
   1  17   4      106.01      106.43     31.71 o 
   2  17   4      487.29      510.81     67.67 o 
 -13   0   5      163.79       71.84     43.47 o 
 -11   0   5    11483.91    12057.65    378.25 o 
  -9   0   5      574.35      517.24     59.53 o 
  -7   0   5     5133.66     5481.37    227.62 o 
  -5   0   5    22855.86    23004.77    298.86 o 
  -3   0   5     4421.92     4403.88    191.09 o 
  -1   0   5     3455.20     2746.03     92.22 o 
   1   0   5     8522.37     7860.05    207.13 o 
   3   0   5   124840.20   126838.75   1223.88 o 
   5   0   5    35103.27    37655.74    549.23 o 
   7   0   5    11708.56    12882.26    321.07 o 
   9   0   5       98.95      144.08     31.96 o 
  11   0   5        5.94       36.23     35.58 o 
 -13   1   5     1156.81     1008.87     80.98 o 
 -12   1   5     2827.81     2492.56    142.11 o 
 -11   1   5     1698.55     1626.54     99.42 o 
 -10   1   5     1737.66     1815.60     81.09 o 
  -9   1   5     2644.67     2599.40    110.17 o 
  -8   1   5       81.30       94.99     16.87 o 
  -7   1   5        6.04        0.00     18.26 o 
  -6   1   5    15878.42    16606.13    236.45 o 
  -5   1   5      697.66      697.48     41.79 o 
  -4   1   5      614.43      742.27     39.26 o 
  -3   1   5    20955.32    19602.35    169.60 o 
  -2   1   5    86773.56    89511.64   1498.80 o 
  -1   1   5    52840.14    50733.33   1058.72 o 
   0   1   5      169.83      172.40     11.92 o 
   1   1   5    39210.03    39352.99    509.00 o 
   2   1   5     8254.79     7642.09     96.27 o 
   3   1   5    13366.50    14327.22    191.76 o 
   4   1   5    33721.29    34183.35    380.56 o 
   5   1   5      196.90      287.41     27.97 o 
   6   1   5      434.22      553.38     34.42 o 
   7   1   5     2160.29     2036.62     74.15 o 
   8   1   5     1001.60     1284.32     70.34 o 
   9   1   5      205.86      121.36     33.36 o 
  10   1   5     1193.59     1196.85     80.23 o 
  11   1   5      182.49      169.38     33.42 o 
  12   1   5     1379.16     1110.26     96.00 o 
 -13   2   5      130.68      112.12     26.26 o 
 -12   2   5     1248.60     1239.68     80.21 o 
 -11   2   5      383.15      417.04     37.26 o 
 -10   2   5     7302.54     6965.64    147.93 o 
  -9   2   5      895.45      804.80     60.81 o 
  -8   2   5        0.88       76.79     18.47 o 
  -7   2   5     3629.54     3605.80    128.31 o 
  -6   2   5      125.00       93.51     14.55 o 
  -5   2   5     4748.88     4515.18     86.88 o 
  -4   2   5    73756.08    71415.12   1025.39 o 
  -3   2   5    27706.38    27942.78    475.37 o 
  -2   2   5    44299.71    42739.36    520.48 o 
  -1   2   5    23167.69    21063.83    405.22 o 
   0   2   5      395.46      212.79     13.80 o 
   1   2   5     3878.56     3579.23     55.74 o 
   2   2   5    21432.71    20648.56    374.45 o 
   3   2   5    23850.87    22856.96    285.42 o 
   4   2   5      234.94      251.97     26.60 o 
   5   2   5      149.54      167.73     26.44 o 
   6   2   5    24596.71    25432.26    233.83 o 
   7   2   5     1002.04     1370.96     69.62 o 
   8   2   5      749.89      743.90     47.97 o 
   9   2   5      150.49      132.47     24.13 o 
  10   2   5      620.16      626.43     56.86 o 
  11   2   5      149.74      179.45     36.94 o 
  12   2   5       12.15       34.94     31.98 o 
 -13   3   5     1384.68     1263.89     98.79 o 
 -12   3   5       44.09       28.67     28.87 o 
 -11   3   5      106.74      103.26     21.55 o 
 -10   3   5       64.85      128.87     21.44 o 
  -9   3   5     3239.35     3096.48     87.01 o 
  -8   3   5      305.10      315.71     31.32 o 
  -7   3   5     1195.06     1061.26     50.31 o 
  -6   3   5     3334.64     3304.56    124.22 o 
  -5   3   5    17112.24    16898.41    252.47 o 
  -4   3   5     2014.02     2367.30     56.31 o 
  -3   3   5    28651.09    28894.12    241.98 o 
  -2   3   5       27.91        0.00     17.92 o 
  -1   3   5     8248.07     7518.92    125.00 o 
   0   3   5     1270.28     1253.12     48.47 o 
   1   3   5     1707.03     1487.74     40.23 o 
   2   3   5      642.38      819.83     44.80 o 
   3   3   5     1807.87     1426.26     41.17 o 
   4   3   5     4809.90     4454.76     93.11 o 
   5   3   5    26857.06    26728.53    626.39 o 
   6   3   5      448.16      538.59     35.58 o 
   7   3   5     1114.78     1085.00     66.62 o 
   8   3   5      154.04      198.55     29.27 o 
   9   3   5       89.77      136.19     35.68 o 
  10   3   5       20.00       47.01     26.74 o 
  11   3   5     1252.85     1327.16    156.91 o 
  12   3   5        1.40      104.15     34.05 o 
 -13   4   5       24.06        3.73     26.57 o 
 -12   4   5      110.52       89.53     22.15 o 
 -11   4   5      139.36       76.01     18.76 o 
 -10   4   5     1161.58     1165.79     85.00 o 
  -9   4   5     1368.53     1416.11     65.64 o 
  -8   4   5      639.73      554.70     51.61 o 
  -7   4   5        6.80       30.27     17.38 o 
  -6   4   5     3028.60     3735.44     90.10 o 
  -5   4   5      797.79     1018.14     65.60 o 
  -4   4   5    21596.85    19922.38    188.90 o 
  -3   4   5    12762.82    13660.06    167.76 o 
  -2   4   5      525.14      463.07     38.28 o 
  -1   4   5     5096.23     5139.54    114.65 o 
   0   4   5      524.51      426.05     27.56 o 
   1   4   5        0.76       22.59      9.74 o 
   2   4   5      482.37      419.58     28.05 o 
   3   4   5    18704.55    18736.75    384.06 o 
   4   4   5     8136.15     7867.14    243.07 o 
   5   4   5       17.02       46.85     27.99 o 
   6   4   5    10249.54    10651.93    267.73 o 
   7   4   5     1672.39     1465.38     99.21 o 
   8   4   5        8.45       14.45     40.73 o 
   9   4   5      259.48      200.26     35.60 o 
  10   4   5        3.42       35.55     29.03 o 
  11   4   5      540.88      460.18     77.97 o 
  12   4   5     1009.50     1221.75     89.81 o 
 -13   5   5      608.05      739.97     61.78 o 
 -12   5   5      661.49      615.20     80.95 o 
 -11   5   5       37.20       80.49     31.80 o 
 -10   5   5     1616.79     1510.89    126.26 o 
  -9   5   5     1706.32     1714.39    112.14 o 
  -8   5   5      211.90      236.07     48.49 o 
  -7   5   5      876.28      922.47     43.42 o 
  -6   5   5    14522.46    16206.48    273.97 o 
  -5   5   5     3849.83     3627.63     86.15 o 
  -4   5   5    10082.67    10092.98    135.50 o 
  -3   5   5     7516.84     6370.09    118.86 o 
  -2   5   5     7383.25     7648.18    190.08 o 
  -1   5   5      483.00      563.98     40.70 o 
   0   5   5     2183.86     2057.44     64.82 o 
   1   5   5     3080.25     2776.88     93.76 o 
   2   5   5     6134.05     5436.76     91.54 o 
   3   5   5     2419.84     2763.68     95.90 o 
   4   5   5    40830.29    43856.13    830.68 o 
   5   5   5     1295.85     1300.93    105.07 o 
   6   5   5     4222.48     3758.56    149.96 o 
   7   5   5     2285.61     2411.42    133.83 o 
   8   5   5      442.41      467.35     55.17 o 
   9   5   5      208.57      122.23     26.47 o 
  10   5   5     1457.71     1210.82     98.79 o 
  11   5   5      286.91      311.69     47.53 o 
  12   5   5      796.67      888.49    108.44 o 
 -13   6   5      350.80      297.83     73.27 o 
 -12   6   5      844.46      920.13     89.20 o 
 -11   6   5     5207.71     5551.84    231.15 o 
 -10   6   5        7.39        0.00     47.52 o 
  -9   6   5      180.13      136.69     27.62 o 
  -8   6   5      685.55      703.69     47.46 o 
  -7   6   5      915.20      966.46     77.05 o 
  -6   6   5       99.34      135.54     23.52 o 
  -5   6   5     9406.88    10427.18    181.23 o 
  -4   6   5      700.48      807.71     50.94 o 
  -3   6   5     8072.13     7946.09    188.19 o 
  -2   6   5        7.38       10.30     15.42 o 
  -1   6   5     7215.21     7219.85    139.36 o 
   0   6   5      891.51     1103.22     72.11 o 
   1   6   5      258.15      204.99     20.50 o 
   2   6   5     8339.71     8199.90    123.16 o 
   3   6   5    31155.76    31026.31    651.59 o 
   4   6   5      227.52      305.75     30.95 o 
   5   6   5    10465.26    11494.42    308.48 o 
   6   6   5        0.05       28.97     29.43 o 
   7   6   5     2860.35     3033.60    200.40 o 
   8   6   5       54.27      105.80     32.73 o 
   9   6   5       83.26      109.92     37.57 o 
  10   6   5      673.04      681.71     65.14 o 
  11   6   5       16.36        0.00     29.49 o 
  12   6   5      352.80      295.97     67.77 o 
 -12   7   5     3150.91     3254.33    239.09 o 
 -11   7   5     1680.82     1913.87    136.79 o 
 -10   7   5      920.30      920.88     77.16 o 
  -9   7   5      980.44     1004.94    100.20 o 
  -8   7   5      366.35      338.72     39.98 o 
  -7   7   5     1232.07     1406.44     67.07 o 
  -6   7   5     3071.61     2936.21    107.24 o 
  -5   7   5      462.79      417.24     28.59 o 
  -4   7   5     4762.81     4605.38    107.51 o 
  -3   7   5    11591.17    11720.66    173.67 o 
  -2   7   5    31832.52    33670.70    631.23 o 
  -1   7   5     8284.73     8843.02    153.12 o 
   0   7   5     2859.31     2883.90     69.56 o 
   1   7   5       25.73      114.08     17.36 o 
   2   7   5     4783.72     4389.18     87.63 o 
   3   7   5     2529.39     2642.81     95.74 o 
   4   7   5    10992.88    11257.68    312.46 o 
   5   7   5      384.76      482.54     41.81 o 
   6   7   5      423.87      504.12     55.61 o 
   7   7   5      773.43      970.40    101.91 o 
   8   7   5     1274.59     1473.41     82.16 o 
   9   7   5       96.51      112.24     35.48 o 
  10   7   5       18.68      106.25     41.90 o 
  11   7   5      155.73      168.11     62.84 o 
 -12   8   5      780.69      820.20     72.88 o 
 -11   8   5     1478.94     1481.24    106.30 o 
 -10   8   5     4283.39     4443.12    131.50 o 
  -9   8   5       73.25      102.95     21.43 o 
  -8   8   5      377.23      467.27     58.75 o 
  -7   8   5     1446.89     1484.73    105.45 o 
  -6   8   5     1398.10     1436.41     69.52 o 
  -5   8   5     1551.46     1692.75     56.30 o 
  -4   8   5    23753.72    24171.91    358.82 o 
  -3   8   5     3564.73     3760.47     86.54 o 
  -2   8   5     3907.97     4032.56     96.02 o 
  -1   8   5     4870.82     5271.49    115.61 o 
   0   8   5     1260.59     1442.48     64.75 o 
   1   8   5     1026.40      987.20     39.76 o 
   2   8   5     4808.95     4684.31    103.38 o 
   3   8   5     3310.39     3378.18    135.24 o 
   4   8   5      148.18      181.10     36.64 o 
   5   8   5     2651.45     2794.21    172.09 o 
   6   8   5    10098.12    10864.98    290.09 o 
   7   8   5      378.58      458.00     58.74 o 
   8   8   5       60.80       58.82     23.88 o 
   9   8   5      110.99       87.10     72.49 o 
  10   8   5     1253.07     1341.19    144.59 o 
  11   8   5      444.54      309.93     53.12 o 
 -11   9   5       66.75      112.97     38.51 o 
 -10   9   5      132.51      128.79     49.54 o 
  -9   9   5     2029.87     2221.00    151.76 o 
  -8   9   5       17.58       40.90     28.60 o 
  -7   9   5      127.91      211.02     42.05 o 
  -6   9   5     3888.25     3944.06    206.58 o 
  -5   9   5     5400.51     5271.80    123.82 o 
  -4   9   5     1639.21     1545.87     83.83 o 
  -3   9   5    21793.17    22633.69    610.52 o 
  -2   9   5       27.53       71.86     19.10 o 
  -1   9   5      866.92      845.89     54.89 o 
   0   9   5     1938.72     1881.23     85.98 o 
   1   9   5      185.33      134.50     22.45 o 
   2   9   5       72.32       68.03     14.99 o 
   3   9   5      319.01      351.00     50.54 o 
   4   9   5      962.93      975.26     68.97 o 
   5   9   5     3106.15     3256.40     81.40 o 
   6   9   5       15.50       72.18     62.34 o 
   7   9   5     1374.88     1571.34    125.99 o 
   8   9   5        8.33       70.08     32.08 o 
   9   9   5       21.49       35.80     69.24 o 
  10   9   5      572.99      565.63     74.05 o 
 -11  10   5      591.51      607.74     60.13 o 
 -10  10   5       44.90      125.03     38.83 o 
  -9  10   5       94.55       93.16     33.61 o 
  -8  10   5      864.95      792.93     73.09 o 
  -7  10   5      188.18      220.66     85.36 o 
  -6  10   5     1104.77     1131.70     98.54 o 
  -5  10   5       71.33       83.70     22.66 o 
  -4  10   5     2197.77     2327.16    107.40 o 
  -3  10   5      329.27      212.32     27.64 o 
  -2  10   5      148.29      246.50     28.15 o 
  -1  10   5      894.68      884.36     51.43 o 
   0  10   5        3.10       54.04     18.67 o 
   1  10   5      337.94      351.56     33.82 o 
   2  10   5     1599.32     1416.51     92.54 o 
   3  10   5     1544.09     1573.05    109.30 o 
   4  10   5     5658.04     5606.08    200.17 o 
   5  10   5      329.19      414.06     54.62 o 
   6  10   5     2514.95     2689.52    160.24 o 
   7  10   5      653.17      800.11     70.77 o 
   8  10   5       16.77      116.19     37.56 o 
   9  10   5      265.72      295.94     51.46 o 
  10  10   5        2.84        0.00     37.41 o 
 -10  11   5      388.68      529.92     72.31 o 
  -9  11   5       12.36       29.52     40.82 o 
  -8  11   5      103.63       96.01     40.53 o 
  -7  11   5      414.85      463.07     55.26 o 
  -6  11   5     4570.76     4417.39    177.28 o 
  -5  11   5     1761.92     1911.34    165.27 o 
  -4  11   5      703.82      651.46     50.76 o 
  -3  11   5      237.86      294.42     36.00 o 
  -2  11   5     4329.09     3943.78     80.59 o 
  -1  11   5     2531.77     2507.04     86.29 o 
   0  11   5      238.68      185.19     25.24 o 
   1  11   5      513.44      444.76     32.80 o 
   2  11   5      409.50      434.22     30.88 o 
   3  11   5       13.69       64.27     78.39 o 
   4  11   5     8582.82     9148.95    257.84 o 
   5  11   5     6339.59     7092.60    221.20 o 
   6  11   5      595.37      684.60     72.88 o 
   7  11   5       28.51       24.02     35.90 o 
   8  11   5        1.33       12.80     24.44 o 
   9  11   5       58.67       53.09     28.34 o 
 -10  12   5      267.60      283.86     56.19 o 
  -9  12   5       43.46       76.45     31.47 o 
  -8  12   5      502.46      524.88     70.70 o 
  -7  12   5      365.54      383.86     67.75 o 
  -6  12   5      218.79      267.95     57.16 o 
  -5  12   5     1671.78     1621.55    120.07 o 
  -4  12   5        1.75       19.67     32.80 o 
  -3  12   5     4494.39     4113.53    248.10 o 
  -2  12   5      737.10      759.96     58.58 o 
  -1  12   5      818.46      805.45     57.61 o 
   0  12   5      152.12       96.00     26.60 o 
   1  12   5      112.59       71.09     14.72 o 
   2  12   5     1105.81     1368.55     80.64 o 
   3  12   5     7978.79     8742.48    358.59 o 
   4  12   5      354.31      437.06     96.12 o 
   5  12   5     1078.95     1252.19    112.20 o 
   6  12   5       26.18        0.00     28.69 o 
   7  12   5      277.03      323.79     80.47 o 
   8  12   5        1.47        3.49     36.08 o 
   9  12   5       83.67       36.79     73.98 o 
  -9  13   5      243.53      176.26     38.18 o 
  -8  13   5        2.98       58.52     35.19 o 
  -7  13   5      513.70      567.89     69.07 o 
  -6  13   5     1137.78     1304.51    100.47 o 
  -5  13   5     1592.75     1509.59    116.14 o 
  -4  13   5      370.70      425.99     41.84 o 
  -3  13   5      378.48      287.86     30.29 o 
  -2  13   5     5346.88     5567.50    138.98 o 
  -1  13   5      645.89      618.74     52.64 o 
   0  13   5      200.00      175.76     34.47 o 
   1  13   5      239.37      277.78     31.87 o 
   2  13   5     1456.65     1319.42    102.74 o 
   3  13   5     2786.18     2673.01    176.07 o 
   4  13   5     1648.19     1730.40    155.25 o 
   5  13   5     1722.04     1889.24    156.61 o 
   6  13   5       82.80       77.70     34.84 o 
   7  13   5        5.86      118.43     52.97 o 
   8  13   5      287.12      183.65     45.88 o 
  -8  14   5       34.40       42.57     27.15 o 
  -7  14   5      274.45      273.32     49.87 o 
  -6  14   5        0.96       46.13     43.31 o 
  -5  14   5     1024.12     1092.82     94.35 o 
  -4  14   5     2666.25     2880.13    213.29 o 
  -3  14   5      318.74      374.96     50.44 o 
  -2  14   5        0.18       30.02     49.87 o 
  -1  14   5     2202.63     2098.96    140.54 o 
   0  14   5      843.27      642.30     53.35 o 
   1  14   5     1043.53      960.15     77.32 o 
   2  14   5      632.50      657.92     51.64 o 
   3  14   5      111.03       13.14     42.46 o 
   4  14   5      283.95      291.83     59.33 o 
   5  14   5      751.41      855.51     78.75 o 
   6  14   5     1246.05     1296.96    112.31 o 
   7  14   5       19.41       59.49     40.82 o 
  -7  15   5       22.25      151.34     48.40 o 
  -6  15   5      102.45       99.76     39.02 o 
  -5  15   5      300.15      396.38     59.04 o 
  -4  15   5        2.47       28.61     29.51 o 
  -3  15   5     3128.83     2834.46    189.82 o 
  -2  15   5      189.90      248.02     33.10 o 
  -1  15   5       39.31       89.95     22.14 o 
   0  15   5      395.19      408.66     47.50 o 
   1  15   5      153.86      110.52     36.28 o 
   2  15   5      201.99      182.74     44.24 o 
   3  15   5       16.36       65.95     48.38 o 
   4  15   5        3.39       44.04     49.29 o 
   5  15   5      547.03      646.85     79.07 o 
   6  15   5       10.11       26.07     52.70 o 
  -5  16   5      127.00       97.82     39.46 o 
  -4  16   5      468.83      461.58     64.38 o 
  -3  16   5      280.16      304.46     56.76 o 
  -2  16   5      136.69      136.28     31.12 o 
  -1  16   5       57.44       15.35     27.04 o 
   0  16   5       70.96      133.24     29.47 o 
   1  16   5      104.43      111.37     30.01 o 
   2  16   5      168.48      181.82     51.92 o 
   3  16   5       26.65       56.20     26.08 o 
   4  16   5      683.65      719.80     75.84 o 
  -3  17   5        0.98       51.41     23.83 o 
  -2  17   5     1687.51     1380.47    126.69 o 
  -1  17   5      288.47      298.37     54.03 o 
   0  17   5        2.03       16.86     40.53 o 
   1  17   5       31.63       67.46     29.05 o 
 -12   0   6     6102.17     5357.88    304.23 o 
 -10   0   6     1793.75     2048.02    161.85 o 
  -8   0   6      276.62      305.04     46.65 o 
  -6   0   6     7101.81     6994.81    194.72 o 
  -4   0   6      855.48      818.18     51.80 o 
  -2   0   6   178836.45   175736.78   1951.18 o 
   0   0   6     1058.07     1257.12     90.84 o 
   2   0   6     1213.24     1486.41     71.41 o 
   4   0   6    33076.18    33111.27    432.00 o 
   6   0   6     2842.29     2518.13    110.47 o 
   8   0   6     9842.97    11055.76    314.14 o 
  10   0   6      443.02      497.46     69.50 o 
  12   0   6      666.06      613.09     97.53 o 
 -13   1   6      115.50       52.29     20.75 o 
 -12   1   6        4.88        0.15     20.74 o 
 -11   1   6     5401.94     5081.96    153.66 o 
 -10   1   6     7418.77     7173.12    151.81 o 
  -9   1   6        4.72       28.07     20.95 o 
  -8   1   6       77.23      128.29     23.19 o 
  -7   1   6       12.06       38.61     24.81 o 
  -6   1   6      800.98      778.43     72.95 o 
  -5   1   6      557.23      541.77     32.54 o 
  -4   1   6    11269.52    11604.14    144.40 o 
  -3   1   6     5167.08     4968.53    107.63 o 
  -2   1   6      205.83      194.53     14.47 o 
  -1   1   6    28880.79    28617.84    547.29 o 
   0   1   6    14115.91    13473.61    260.17 o 
   1   1   6     2849.90     2821.11     85.99 o 
   2   1   6    11869.99    11994.69    156.68 o 
   3   1   6    37224.65    37334.76    335.50 o 
   4   1   6    13148.65    13974.90    186.23 o 
   5   1   6     1760.44     1830.39     74.07 o 
   6   1   6     5202.04     5268.36    116.63 o 
   7   1   6     9982.99    10984.48    205.77 o 
   8   1   6       32.86       33.66     17.83 o 
   9   1   6        4.84       35.12     21.65 o 
  10   1   6       20.33        0.00     14.28 o 
  11   1   6        8.81       54.63     26.14 o 
  12   1   6      316.83      272.90     44.00 o 
 -13   2   6     1501.23     1347.53    104.97 o 
 -12   2   6       98.42       93.83     29.20 o 
 -11   2   6     2081.01     1981.45    128.53 o 
 -10   2   6     3155.22     3463.60    115.33 o 
  -9   2   6     3502.93     3483.33    124.42 o 
  -8   2   6      275.22      295.38     24.00 o 
  -7   2   6        1.25        2.63     14.98 o 
  -6   2   6     2479.72     2439.33     85.89 o 
  -5   2   6    10073.58     9889.38    170.37 o 
  -4   2   6     6262.94     5751.98    108.61 o 
  -3   2   6    48610.59    49906.43    563.48 o 
  -2   2   6     1188.79     1194.14     39.07 o 
  -1   2   6    43212.98    42474.23    929.91 o 
   0   2   6     1453.49     1651.69     35.35 o 
   1   2   6     3044.08     2447.00     62.43 o 
   2   2   6     3307.34     2945.43     65.21 o 
   3   2   6     1066.86      928.12     60.33 o 
   4   2   6     7142.35     7011.74    120.67 o 
   5   2   6    24794.09    24738.25    320.62 o 
   6   2   6     4589.55     4372.57    123.14 o 
   7   2   6     9781.16    10051.04    172.80 o 
   8   2   6      724.33      870.02     50.36 o 
   9   2   6      198.94      168.42     29.08 o 
  10   2   6        0.03       22.19     38.62 o 
  11   2   6      108.08      111.45     28.55 o 
  12   2   6      963.65      886.13     81.35 o 
 -13   3   6       41.75       55.00     23.30 o 
 -12   3   6      115.09       88.04     26.36 o 
 -11   3   6      116.82      126.44     27.93 o 
 -10   3   6     4992.27     4843.42    130.79 o 
  -9   3   6       54.98      119.50     32.40 o 
  -8   3   6     1546.17     1431.04     67.53 o 
  -7   3   6     1430.27     1527.18     63.62 o 
  -6   3   6      532.00      630.17     36.23 o 
  -5   3   6      253.18      364.73     19.94 o 
  -4   3   6    49316.05    51484.50    625.89 o 
  -3   3   6     2332.96     1716.31     82.45 o 
  -2   3   6    13037.41    10500.37    194.54 o 
  -1   3   6     1418.26     1747.85     42.27 o 
   0   3   6    20456.95    19919.05    322.68 o 
   1   3   6        7.61       19.43      8.33 o 
   2   3   6      587.65      664.60     46.27 o 
   3   3   6       45.24        2.90     12.10 o 
   4   3   6    12896.44    13178.25    278.96 o 
   5   3   6      672.37      576.91     38.64 o 
   6   3   6    16150.40    17348.79    246.47 o 
   7   3   6      229.00      221.08     28.06 o 
   8   3   6       22.58       26.96     21.68 o 
   9   3   6      325.53      363.46     41.32 o 
  10   3   6       51.97       56.94     26.09 o 
  11   3   6        2.89       36.23     33.40 o 
  12   3   6      563.05      624.06     77.38 o 
 -13   4   6      169.51       97.48     40.65 o 
 -12   4   6      118.96      166.35     41.94 o 
 -11   4   6      175.70      151.68     32.82 o 
 -10   4   6     1804.30     1571.07     96.17 o 
  -9   4   6     9102.74     8976.16    185.82 o 
  -8   4   6      782.98      840.79     53.22 o 
  -7   4   6       21.44       43.94     16.74 o 
  -6   4   6      605.28      638.80     35.89 o 
  -5   4   6     9687.81     9455.13    185.18 o 
  -4   4   6     4520.99     4453.83     85.44 o 
  -3   4   6     1188.99      743.72     41.06 o 
  -2   4   6    20606.59    19938.34    514.64 o 
  -1   4   6     1018.30     1041.04     38.36 o 
   0   4   6       15.86        6.16     15.37 o 
   1   4   6     4207.00     4185.97     64.86 o 
   2   4   6       80.35       96.61     10.82 o 
   3   4   6      102.28       74.30     14.98 o 
   4   4   6    11067.38    10594.91    244.42 o 
   5   4   6    21236.55    21649.64    684.25 o 
   6   4   6     2434.87     2564.50    120.25 o 
   7   4   6     1055.22     1102.07     79.45 o 
   8   4   6      414.99      355.79     36.66 o 
   9   4   6      396.50      391.07     41.40 o 
  10   4   6      197.78      236.75     53.59 o 
  11   4   6      190.14       87.88     42.39 o 
  12   4   6      695.18      748.76     85.77 o 
 -13   5   6      184.00      238.74     48.22 o 
 -12   5   6      207.69      181.91     37.26 o 
 -11   5   6     1372.76     1386.32    105.56 o 
 -10   5   6      970.62      939.63     74.00 o 
  -9   5   6      465.01      361.99     39.05 o 
  -8   5   6      913.09      872.82     63.16 o 
  -7   5   6       31.61       33.63     14.51 o 
  -6   5   6     1374.62     1743.69     84.24 o 
  -5   5   6      122.71      246.09     27.85 o 
  -4   5   6    14983.25    14267.33    186.14 o 
  -3   5   6    14902.57    14871.02    344.79 o 
  -2   5   6      375.65      369.84     24.55 o 
  -1   5   6    16510.07    16239.52    283.18 o 
   0   5   6     1653.58     1858.05     49.70 o 
   1   5   6       51.67       10.04     23.01 o 
   2   5   6     4483.07     4430.65     91.37 o 
   3   5   6    23218.65    23784.97    342.17 o 
   4   5   6     5253.36     5287.19    179.82 o 
   5   5   6       82.31       40.67     25.94 o 
   6   5   6     4415.02     4869.95    132.04 o 
   7   5   6     2601.63     2851.65    177.20 o 
   8   5   6       17.60        1.38     37.66 o 
   9   5   6        0.75       91.56     21.02 o 
  10   5   6       82.76       71.99     38.65 o 
  11   5   6      260.97      187.26     45.77 o 
  12   5   6        4.43        3.22     60.19 o 
 -13   6   6      207.76      146.57     34.72 o 
 -12   6   6     3320.37     3127.61    215.54 o 
 -11   6   6       15.04       32.00     19.50 o 
 -10   6   6     1845.87     1645.51    118.05 o 
  -9   6   6      276.93      381.49     65.74 o 
  -8   6   6      766.07      780.99     59.21 o 
  -7   6   6     1261.29     1158.96     66.07 o 
  -6   6   6     1496.85     1273.49     55.32 o 
  -5   6   6       37.42      103.13     26.65 o 
  -4   6   6      944.81      827.70     45.77 o 
  -3   6   6     5167.56     5084.99    154.36 o 
  -2   6   6    51005.68    51080.34    967.60 o 
  -1   6   6      669.64      800.98     47.90 o 
   0   6   6     2408.69     2848.28     98.95 o 
   1   6   6     1535.09     1575.33     64.04 o 
   2   6   6     2615.25     2546.84     65.28 o 
   3   6   6     4497.82     4004.68    100.39 o 
   4   6   6    16448.99    16221.97    390.40 o 
   5   6   6     1225.83     1195.75    110.68 o 
   6   6   6     1844.03     1942.88    137.51 o 
   7   6   6        2.49       34.34     26.03 o 
   8   6   6     4211.49     4599.51    178.00 o 
   9   6   6       49.97       15.53     29.30 o 
  10   6   6      303.58      365.01     61.28 o 
  11   6   6       24.40       93.53     32.34 o 
 -12   7   6       10.56       37.07     34.94 o 
 -11   7   6     7450.49     7359.57    881.33 o 
 -10   7   6     1698.03     1701.29    122.06 o 
  -9   7   6      451.66      540.58     54.75 o 
  -8   7   6      140.92       79.34     26.51 o 
  -7   7   6      203.31      271.06     35.46 o 
  -6   7   6      295.58      349.88     25.80 o 
  -5   7   6     7338.07     7374.17    148.18 o 
  -4   7   6     7572.65     7460.87    171.36 o 
  -3   7   6    23841.00    24024.47    272.07 o 
  -2   7   6      628.94      651.54     39.30 o 
  -1   7   6    28000.60    29888.26    571.36 o 
   0   7   6     8948.75     8392.02    128.06 o 
   1   7   6     1132.40     1387.47     56.34 o 
   2   7   6      123.63       78.30     16.22 o 
   3   7   6     3349.17     3273.35    179.27 o 
   4   7   6     2932.03     2955.03    133.16 o 
   5   7   6     8714.45     9533.44    331.51 o 
   6   7   6     1339.45     1320.52     79.29 o 
   7   7   6     7275.25     7696.98    184.07 o 
   8   7   6      146.86      176.48     44.41 o 
   9   7   6      268.96      297.51     49.37 o 
  10   7   6        0.91       43.79     38.57 o 
  11   7   6      608.60      605.16     83.22 o 
 -12   8   6      804.66      878.08     84.13 o 
 -11   8   6     2395.36     2355.33    174.98 o 
 -10   8   6      815.18      984.60     70.13 o 
  -9   8   6     1185.50     1220.73     99.41 o 
  -8   8   6       11.39       17.88     25.05 o 
  -7   8   6      310.28      257.53     38.49 o 
  -6   8   6      602.15      650.58     48.02 o 
  -5   8   6      202.91      204.57     26.25 o 
  -4   8   6        5.30       67.89     14.72 o 
  -3   8   6    26738.99    27369.12    747.71 o 
  -2   8   6    11479.35    11507.27    170.26 o 
  -1   8   6    15715.09    16011.83    171.46 o 
   0   8   6     1639.57     1697.95     56.60 o 
   1   8   6      648.45      620.92     34.80 o 
   2   8   6      670.97      715.21     35.49 o 
   3   8   6     1648.80     1426.46     73.68 o 
   4   8   6     1179.67     1022.04     61.23 o 
   5   8   6     2229.51     2288.33    157.47 o 
   6   8   6      122.37      213.15     43.44 o 
   7   8   6     4287.50     4205.20    252.54 o 
   8   8   6     1255.19     1442.09    106.70 o 
   9   8   6        6.12       84.80     36.31 o 
  10   8   6      395.31      458.37     58.25 o 
  11   8   6       38.96       58.36     33.45 o 
 -11   9   6       34.67       74.40     32.57 o 
 -10   9   6     4495.10     4857.80    301.90 o 
  -9   9   6      306.05      290.74     57.40 o 
  -8   9   6      418.63      482.52     50.30 o 
  -7   9   6      488.49      423.01     37.88 o 
  -6   9   6        1.98       47.86     30.76 o 
  -5   9   6       40.02       46.24     16.12 o 
  -4   9   6     7540.24     7740.38    167.05 o 
  -3   9   6     1213.63     1122.51     64.33 o 
  -2   9   6      414.56      415.26     29.34 o 
  -1   9   6      438.45      583.74     69.92 o 
   0   9   6     5339.21     5568.54    145.99 o 
   1   9   6      480.27      548.47     37.84 o 
   2   9   6       34.06       42.80     19.45 o 
   3   9   6       81.43       81.35     24.81 o 
   4   9   6     2980.78     3218.01    214.00 o 
   5   9   6     1002.32     1274.08     89.40 o 
   6   9   6     8584.58     8813.22    254.11 o 
   7   9   6       56.10      108.93     29.09 o 
   8   9   6      165.06      188.54     56.19 o 
   9   9   6      508.41      510.50     67.39 o 
  10   9   6       19.88       68.40     45.47 o 
 -11  10   6       65.00        0.00     40.82 o 
 -10  10   6        1.43       26.38     28.23 o 
  -9  10   6     3043.59     3206.46    231.86 o 
  -8  10   6      772.67      781.29     72.21 o 
  -7  10   6      621.88      663.34     66.75 o 
  -6  10   6       92.82       70.27     34.61 o 
  -5  10   6     3530.06     3463.03    182.33 o 
  -4  10   6       84.09       69.45     34.38 o 
  -3  10   6      343.76      283.81     29.95 o 
  -2  10   6     4520.62     4472.71    104.70 o 
  -1  10   6      286.65      266.34     30.52 o 
   0  10   6      196.81      259.58     29.87 o 
   1  10   6      347.75      389.90     43.92 o 
   2  10   6        0.26       24.08     18.33 o 
   3  10   6      622.68      765.86     55.98 o 
   4  10   6      925.98      907.61     76.36 o 
   5  10   6     6100.50     6339.70    219.87 o 
   6  10   6        0.46        0.00     30.90 o 
   7  10   6       29.87        0.00     53.34 o 
   8  10   6      468.90      483.22     58.90 o 
   9  10   6       21.80        3.98     59.19 o 
  10  10   6      333.67      386.43     59.30 o 
 -10  11   6       46.23       60.01     37.21 o 
  -9  11   6      113.08       99.06     37.91 o 
  -8  11   6     1335.79     1292.67    106.04 o 
  -7  11   6       23.47       99.83     34.46 o 
  -6  11   6     1746.60     1874.56    156.37 o 
  -5  11   6     1066.47     1035.29     86.23 o 
  -4  11   6      689.33      767.47     71.56 o 
  -3  11   6     3895.71     3820.02    110.23 o 
  -2  11   6       16.40       13.30     30.43 o 
  -1  11   6     2579.11     2401.95     71.67 o 
   0  11   6      100.90       67.63     26.74 o 
   1  11   6      696.04      726.79     49.89 o 
   2  11   6      282.19      375.04     44.78 o 
   3  11   6     4434.54     4248.59    207.72 o 
   4  11   6     8563.49     8724.15    357.51 o 
   5  11   6       95.51       34.81     32.09 o 
   6  11   6       33.38       42.01     56.44 o 
   7  11   6      992.33     1194.79    122.46 o 
   8  11   6       15.38        0.00     34.55 o 
   9  11   6       11.08       72.53     31.60 o 
 -10  12   6     1089.09     1233.30    112.86 o 
  -9  12   6        0.96       41.41     44.39 o 
  -8  12   6      558.18      628.69     88.55 o 
  -7  12   6      287.59      484.23     51.74 o 
  -6  12   6      542.72      506.28     57.36 o 
  -5  12   6        1.64        0.00     19.09 o 
  -4  12   6      512.80      477.62     54.08 o 
  -3  12   6       39.65       17.93     17.10 o 
  -2  12   6     6243.00     6390.20    139.64 o 
  -1  12   6       37.56       32.55     41.15 o 
   0  12   6     1109.00     1020.48     70.58 o 
   1  12   6      198.75      111.20     23.46 o 
   2  12   6      254.20      303.25     39.23 o 
   3  12   6     2755.19     3131.16    215.39 o 
   4  12   6     5669.19     5752.80    185.03 o 
   5  12   6       39.35      107.08     35.84 o 
   6  12   6      470.13      553.55     66.83 o 
   7  12   6      173.74      167.72     71.07 o 
   8  12   6      444.23      341.13     58.33 o 
  -9  13   6       10.79        0.00     84.37 o 
  -8  13   6        2.90       34.97     36.46 o 
  -7  13   6        8.18       43.89     36.91 o 
  -6  13   6       93.58       86.59     36.04 o 
  -5  13   6      860.63      826.97     82.05 o 
  -4  13   6     1664.36     1415.77    128.62 o 
  -3  13   6     4511.71     4428.36    247.77 o 
  -2  13   6       32.91       71.51     26.08 o 
  -1  13   6     7759.96     8041.39    173.85 o 
   0  13   6     1283.04     1133.16     77.78 o 
   1  13   6        3.13        0.00     25.51 o 
   2  13   6     1651.01     1617.02    106.01 o 
   3  13   6      592.89      619.57     67.70 o 
   4  13   6      208.44      188.41     43.82 o 
   5  13   6      650.53      725.96     74.59 o 
   6  13   6      682.30      738.04     75.32 o 
   7  13   6     1358.61     1450.93    109.42 o 
   8  13   6        6.39       79.93     50.39 o 
  -8  14   6       15.01       71.09     33.83 o 
  -7  14   6      101.86       72.09     28.42 o 
  -6  14   6       70.93       79.20     26.31 o 
  -5  14   6      237.52      291.95     48.03 o 
  -4  14   6      362.04      417.97     63.28 o 
  -3  14   6      904.89      838.82     60.31 o 
  -2  14   6     5347.04     5152.65    136.33 o 
  -1  14   6     1029.61     1034.51     74.02 o 
   0  14   6      313.93      320.88     38.39 o 
   1  14   6       10.71       16.13     27.47 o 
   2  14   6      107.92       96.84     25.84 o 
   3  14   6      258.37      205.66     39.88 o 
   4  14   6      371.19      401.10     68.42 o 
   5  14   6      827.48      850.94     96.34 o 
   6  14   6       53.82      114.37     39.98 o 
   7  14   6      405.70      515.01     65.58 o 
  -7  15   6      131.37      128.32     46.99 o 
  -6  15   6        5.13       90.62     30.84 o 
  -5  15   6        3.85       33.96     40.73 o 
  -4  15   6     1895.17     1943.83    205.57 o 
  -3  15   6       65.30       69.23     20.71 o 
  -2  15   6        0.47        7.48     25.84 o 
  -1  15   6      279.93      318.92     36.16 o 
   0  15   6      413.46      363.34     50.55 o 
   1  15   6      468.73      384.38     51.25 o 
   2  15   6       23.98       46.61     50.79 o 
   3  15   6       38.52      117.41     32.59 o 
   4  15   6      196.83      263.35     52.83 o 
   5  15   6        4.98       71.34     51.15 o 
  -5  16   6      267.05      401.99     58.79 o 
  -4  16   6      366.35      400.21     59.72 o 
  -3  16   6      511.49      393.76     59.85 o 
  -2  16   6      876.96      655.69     68.12 o 
  -1  16   6       71.11       54.26     51.47 o 
   0  16   6      131.66      136.44     34.20 o 
   1  16   6        0.28       63.10     35.91 o 
   2  16   6       83.96       45.37     37.86 o 
   3  16   6      199.41      207.13     59.16 o 
   4  16   6      465.61      415.00     56.94 o 
  -2  17   6       37.48       73.99     42.64 o 
  -1  17   6      750.33      631.61     66.22 o 
   0  17   6        4.34        5.65     28.38 o 
   1  17   6      370.76      276.10     86.70 o 
 -13   0   7      179.91      124.94     41.68 o 
 -11   0   7     3758.40     3077.44    192.83 o 
  -9   0   7     3234.30     3229.06    166.60 o 
  -7   0   7     8610.01     8708.56    210.57 o 
  -5   0   7      484.30      605.14     52.16 o 
  -3   0   7    54415.64    53428.23    473.84 o 
  -1   0   7     3027.61     2774.46     90.80 o 
   1   0   7     3110.44     3222.61    140.00 o 
   3   0   7      253.65      448.10     44.15 o 
   5   0   7     7040.48     7264.97    213.17 o 
   7   0   7    32104.11    32471.98    891.89 o 
   9   0   7      725.45      782.86     94.19 o 
  11   0   7       18.38       30.83     25.46 o 
 -13   1   7      449.14      442.01     51.41 o 
 -12   1   7     2469.53     2203.55    130.36 o 
 -11   1   7     3725.01     3517.04    195.81 o 
 -10   1   7     2099.86     2072.14    114.85 o 
  -9   1   7      336.86      386.26     29.14 o 
  -8   1   7     4979.15     4661.45    104.69 o 
  -7   1   7        1.31       11.91     19.56 o 
  -6   1   7        0.34       45.35      9.90 o 
  -5   1   7        0.94       11.39     10.45 o 
  -4   1   7     5513.42     5591.21     86.02 o 
  -3   1   7     8446.27     8504.66    106.61 o 
  -2   1   7    65490.86    66751.38    794.08 o 
  -1   1   7     3429.68     3630.55     68.86 o 
   0   1   7    15215.41    14762.39    260.53 o 
   1   1   7      595.36      654.87     36.78 o 
   2   1   7      810.55      679.27     35.68 o 
   3   1   7     2222.09     2191.26     50.56 o 
   4   1   7     3897.78     3823.39     99.24 o 
   5   1   7     1697.98     1763.98     60.60 o 
   6   1   7     4664.93     4302.96     66.75 o 
   7   1   7     4133.68     4187.10    141.30 o 
   8   1   7     8319.37     8569.70    181.80 o 
   9   1   7     1177.14     1098.06     79.30 o 
  10   1   7       18.17       20.76     18.81 o 
  11   1   7      153.15      140.55     31.76 o 
  12   1   7      442.48      419.85     69.80 o 
 -13   2   7        2.88       26.22     23.27 o 
 -12   2   7        0.25        8.08     16.97 o 
 -11   2   7     1656.27     1374.23     89.71 o 
 -10   2   7     9553.07     9712.36    205.00 o 
  -9   2   7      244.67      368.62     32.72 o 
  -8   2   7        3.45       61.69     15.94 o 
  -7   2   7      917.63      987.61     66.06 o 
  -6   2   7     1719.61     1980.47    108.25 o 
  -5   2   7      768.42      664.00     38.69 o 
  -4   2   7    47853.87    52911.82    431.93 o 
  -3   2   7     3188.63     3351.09     97.74 o 
  -2   2   7      747.52      730.60     38.19 o 
  -1   2   7     9347.29    10279.97    228.47 o 
   0   2   7    44198.97    45289.80    640.20 o 
   1   2   7     1817.47     1887.27     61.10 o 
   2   2   7     1675.18     1533.44     44.26 o 
   3   2   7     3181.40     3561.81    127.28 o 
   4   2   7        2.41       41.57     12.43 o 
   5   2   7      333.64      321.70     33.18 o 
   6   2   7    16202.66    15783.44    215.72 o 
   7   2   7      281.02      269.12     32.64 o 
   8   2   7        0.75       29.49     17.63 o 
   9   2   7      476.70      634.80     60.28 o 
  10   2   7      488.17      534.31     51.21 o 
  11   2   7       13.31       43.95     22.15 o 
  12   2   7       29.34        0.00     28.13 o 
 -13   3   7       63.13       60.31     25.31 o 
 -12   3   7      153.77       78.26     30.57 o 
 -11   3   7      530.63      512.73     57.68 o 
 -10   3   7      100.72       89.38     20.66 o 
  -9   3   7    20051.08    20695.95    392.73 o 
  -8   3   7      695.14      643.05     43.96 o 
  -7   3   7      465.14      551.49     37.50 o 
  -6   3   7      116.44      111.44     16.70 o 
  -5   3   7     3162.35     3080.63     76.80 o 
  -4   3   7     4841.80     4951.26     88.22 o 
  -3   3   7     2076.10     2055.37     47.04 o 
  -2   3   7     2931.89     2679.54     70.66 o 
  -1   3   7    33389.43    33367.57    836.83 o 
   0   3   7      262.39      272.07     17.03 o 
   1   3   7    16354.52    15779.73    155.46 o 
   2   3   7      217.23      240.70     21.77 o 
   3   3   7      187.55      188.08     18.39 o 
   4   3   7      182.11      253.80     28.42 o 
   5   3   7    20842.67    22183.13    536.54 o 
   6   3   7        0.30       18.60     22.99 o 
   7   3   7     1646.43     1624.94     88.21 o 
   8   3   7       17.03       35.11     20.61 o 
   9   3   7      883.12      861.73     67.41 o 
  10   3   7       53.98       51.57     20.63 o 
  11   3   7        0.64       38.47     27.24 o 
  12   3   7       44.17       40.80     18.63 o 
 -13   4   7       88.11       50.82     23.45 o 
 -12   4   7      126.88      121.19     28.19 o 
 -11   4   7      931.13      930.98    120.74 o 
 -10   4   7     2921.36     3027.37    135.47 o 
  -9   4   7       65.12       73.17     24.03 o 
  -8   4   7     3897.11     3936.17     95.16 o 
  -7   4   7      436.35      378.19     26.66 o 
  -6   4   7       99.53      138.30     24.38 o 
  -5   4   7     4022.55     4131.70     97.38 o 
  -4   4   7     1212.37     1062.30     50.52 o 
  -3   4   7       15.11        4.50     10.73 o 
  -2   4   7       57.79       93.24      8.62 o 
  -1   4   7     3758.38     3766.85     99.49 o 
   0   4   7    18581.12    19580.51    428.45 o 
   1   4   7        8.94       20.95     17.21 o 
   2   4   7      688.87      675.04     47.92 o 
   3   4   7     8301.11     7910.40    220.96 o 
   4   4   7     8264.48     8036.31    179.82 o 
   5   4   7       18.17       40.87     23.48 o 
   6   4   7     1400.32     1298.31     98.29 o 
   7   4   7      229.70      386.30     44.50 o 
   8   4   7      167.41      120.19     31.00 o 
   9   4   7      141.00      195.63     38.16 o 
  10   4   7      527.47      604.27     54.51 o 
  11   4   7       83.12       75.11     30.14 o 
  12   4   7      100.04       45.44     33.44 o 
 -13   5   7       97.08       44.22     32.34 o 
 -12   5   7      278.77      231.03     45.56 o 
 -11   5   7      750.00      670.80     47.11 o 
 -10   5   7     4233.09     4286.52    135.46 o 
  -9   5   7     1021.55     1031.18     78.29 o 
  -8   5   7     5552.87     5496.79    159.61 o 
  -7   5   7      494.11      414.59     31.18 o 
  -6   5   7        2.65       24.29     21.38 o 
  -5   5   7      417.49      534.13     27.11 o 
  -4   5   7     4834.60     5303.18    104.50 o 
  -3   5   7     9002.37     9493.84    152.81 o 
  -2   5   7    13977.45    12389.10    251.42 o 
  -1   5   7     1686.93     1649.38     57.83 o 
   0   5   7    16624.88    17145.31    245.84 o 
   1   5   7     1171.80     1388.09     51.90 o 
   2   5   7      464.62      614.61     31.66 o 
   3   5   7      288.85      218.31     24.00 o 
   4   5   7     1671.76     1424.10    117.96 o 
   5   5   7      888.16      848.43     59.99 o 
   6   5   7     5465.69     5794.46    144.42 o 
   7   5   7      671.11      747.50     59.12 o 
   8   5   7     3088.94     3208.01    197.80 o 
   9   5   7      182.14      147.11     34.77 o 
  10   5   7      333.83      368.31     65.34 o 
  11   5   7        7.32       19.02     33.35 o 
 -13   6   7       86.17       91.59     31.84 o 
 -12   6   7       88.69       56.95     34.93 o 
 -11   6   7     3444.32     3406.28    172.31 o 
 -10   6   7       34.07       42.45     25.32 o 
  -9   6   7      578.03      543.38     55.63 o 
  -8   6   7      740.41      776.78     56.21 o 
  -7   6   7     3122.88     3269.30    103.69 o 
  -6   6   7       23.81       19.53     15.63 o 
  -5   6   7      288.96      178.16     23.15 o 
  -4   6   7       15.61       17.64     16.91 o 
  -3   6   7    28714.57    27901.77    325.43 o 
  -2   6   7      482.89      628.86     37.71 o 
  -1   6   7    14041.70    12662.82    319.78 o 
   0   6   7      496.53      464.49     27.82 o 
   1   6   7     1593.27     1409.80    104.54 o 
   2   6   7     1527.53     1539.60     48.73 o 
   3   6   7     3842.43     3863.87     90.06 o 
   4   6   7      217.16       94.64     44.38 o 
   5   6   7      445.13      467.08     35.96 o 
   6   6   7     1442.12     1309.42    101.50 o 
   7   6   7    12758.31    13605.31    289.36 o 
   8   6   7      259.93      216.18     36.01 o 
   9   6   7      761.95      768.91     75.56 o 
  10   6   7       52.58      102.87     53.51 o 
  11   6   7        1.32        9.90     29.83 o 
 -12   7   7     3034.13     2849.39    230.57 o 
 -11   7   7     2117.38     2003.96    154.97 o 
 -10   7   7      142.58      169.00     37.59 o 
  -9   7   7      769.22      798.84     66.13 o 
  -8   7   7      826.64      985.31     71.32 o 
  -7   7   7     1567.17     1398.56     63.79 o 
  -6   7   7       48.94       82.19     19.87 o 
  -5   7   7      506.48      457.52     33.40 o 
  -4   7   7      453.65      503.76     40.09 o 
  -3   7   7     2562.67     2199.43    175.10 o 
  -2   7   7    69869.84    67303.16   1857.79 o 
  -1   7   7     8865.15     8318.51    182.14 o 
   0   7   7      674.70      788.37     48.40 o 
   1   7   7     3848.95     3268.39     63.93 o 
   2   7   7      863.03     1162.26     73.92 o 
   3   7   7     3841.25     3580.41     79.64 o 
   4   7   7     2585.09     3110.00    199.63 o 
   5   7   7     3201.00     3458.72    108.59 o 
   6   7   7     2232.42     2365.01    164.49 o 
   7   7   7     3514.12     3480.17    150.95 o 
   8   7   7     4582.78     4712.00    164.33 o 
   9   7   7      233.63      307.59     60.82 o 
  10   7   7       56.01       61.70     29.09 o 
  11   7   7       12.04       65.40     38.75 o 
 -12   8   7        1.47       77.82     38.82 o 
 -11   8   7     1069.74     1077.12     86.47 o 
 -10   8   7     6471.67     7082.21    167.50 o 
  -9   8   7       97.59       66.66     34.66 o 
  -8   8   7       31.33       58.25     26.77 o 
  -7   8   7       90.14      128.57     28.14 o 
  -6   8   7      860.65      819.22     51.76 o 
  -5   8   7      118.58       54.34     17.64 o 
  -4   8   7    20388.91    20019.91    339.99 o 
  -3   8   7    10004.47    10081.93    272.29 o 
  -2   8   7      906.28      911.28     66.72 o 
  -1   8   7     9021.33     8752.93    138.33 o 
   0   8   7    18390.73    17934.66    320.44 o 
   1   8   7      150.12       68.54     15.46 o 
   2   8   7       19.26       17.93     14.81 o 
   3   8   7        4.54       43.23     17.35 o 
   4   8   7      208.56      154.85     30.00 o 
   5   8   7        4.48        9.14     66.91 o 
   6   8   7    15883.94    17267.01    368.01 o 
   7   8   7     1604.24     1622.83    151.85 o 
   8   8   7      415.69      484.59     57.17 o 
   9   8   7      483.36      619.94     86.35 o 
  10   8   7       98.11      116.02     34.56 o 
 -11   9   7      958.55      881.87     84.19 o 
 -10   9   7      185.37      239.71     56.79 o 
  -9   9   7     4716.48     4927.35    138.85 o 
  -8   9   7       17.10       14.15     17.60 o 
  -7   9   7      345.49      271.56     35.29 o 
  -6   9   7      225.20      233.51     37.39 o 
  -5   9   7      729.10      657.72     41.49 o 
  -4   9   7     2421.60     2115.43    162.24 o 
  -3   9   7     4254.90     4100.15    117.83 o 
  -2   9   7      271.03      410.99     34.73 o 
  -1   9   7    16342.14    16563.67    322.76 o 
   0   9   7      671.00      627.10     42.82 o 
   1   9   7     5846.31     5329.88    115.49 o 
   2   9   7        3.35       34.37     19.35 o 
   3   9   7       38.96       35.54     29.64 o 
   4   9   7        4.69       14.64     31.59 o 
   5   9   7     4949.21     5994.05    154.81 o 
   6   9   7       46.32       81.41     29.37 o 
   7   9   7      488.46      423.83     48.32 o 
   8   9   7       16.28       41.90     25.41 o 
   9   9   7     1077.04     1134.46    106.72 o 
  10   9   7      126.07      115.78     72.15 o 
 -11  10   7      129.95      134.93     40.41 o 
 -10  10   7     1286.06     1222.88     97.80 o 
  -9  10   7      475.22      485.37     68.59 o 
  -8  10   7     3934.02     4141.38    254.84 o 
  -7  10   7      910.64      712.82     89.57 o 
  -6  10   7       69.32       46.46     31.35 o 
  -5  10   7      434.81      487.45     49.85 o 
  -4  10   7        4.39       46.68     22.92 o 
  -3  10   7      373.66      384.17     34.58 o 
  -2  10   7      217.51      170.04     26.67 o 
  -1  10   7      495.05      610.50     43.06 o 
   0  10   7     6482.62     6280.70    144.27 o 
   1  10   7     1227.61     1279.33     67.68 o 
   2  10   7      677.67      679.94     56.61 o 
   3  10   7      402.41      449.14     53.74 o 
   4  10   7     5763.64     6537.77    158.57 o 
   5  10   7     2632.70     2688.19    184.97 o 
   6  10   7      639.77      696.21     57.18 o 
   7  10   7      710.22      748.68     80.41 o 
   8  10   7      233.24      316.79     57.36 o 
   9  10   7       25.40       90.91     30.57 o 
 -10  11   7      518.04      454.60     56.84 o 
  -9  11   7     2578.46     2670.80    170.45 o 
  -8  11   7     1661.35     1807.12    160.75 o 
  -7  11   7      627.10      647.96     72.69 o 
  -6  11   7       52.40       53.33     23.28 o 
  -5  11   7       82.30       96.16     25.62 o 
  -4  11   7      403.64      471.16     38.48 o 
  -3  11   7       10.59       23.26     24.43 o 
  -2  11   7     4766.56     4225.88    155.79 o 
  -1  11   7      119.76      154.91     25.26 o 
   0  11   7     1589.44     1527.77     80.74 o 
   1  11   7      725.11      738.12     49.05 o 
   2  11   7      250.45      341.06     55.65 o 
   3  11   7     2904.58     2859.10    137.34 o 
   4  11   7     2812.82     2902.61    184.24 o 
   5  11   7     1665.66     1661.03    165.93 o 
   6  11   7     1297.67     1515.64    143.02 o 
   7  11   7      483.15      549.11     70.20 o 
   8  11   7      912.37      968.55     98.41 o 
   9  11   7        5.45       18.80     52.04 o 
 -10  12   7       23.17       81.34     56.71 o 
  -9  12   7       86.31        2.96     38.68 o 
  -8  12   7      777.91      808.67     96.01 o 
  -7  12   7     1251.17     1260.70    103.54 o 
  -6  12   7      248.71      279.03     47.93 o 
  -5  12   7        2.64       54.86     19.68 o 
  -4  12   7      307.95      322.24     34.14 o 
  -3  12   7     3569.22     3658.70    159.32 o 
  -2  12   7       14.89       84.07     32.79 o 
  -1  12   7     8275.50     8530.15    173.60 o 
   0  12   7        4.78       39.42     19.66 o 
   1  12   7      280.55      292.98     49.97 o 
   2  12   7      790.74      879.73    128.48 o 
   3  12   7     1013.18     1067.05     85.72 o 
   4  12   7      557.17      636.50     71.24 o 
   5  12   7       79.00       70.02     35.59 o 
   6  12   7       97.84      109.92     47.30 o 
   7  12   7     1726.17     1926.60    124.23 o 
   8  12   7      322.22      410.98     66.08 o 
  -9  13   7      708.18      824.47    108.24 o 
  -8  13   7      638.70      612.34     69.28 o 
  -7  13   7      762.10      880.34    108.40 o 
  -6  13   7        4.71       41.60     38.07 o 
  -5  13   7      292.84      326.18     48.76 o 
  -4  13   7      236.83      186.21     38.06 o 
  -3  13   7      280.69      327.30     41.64 o 
  -2  13   7     7451.05     7699.71    153.20 o 
  -1  13   7      291.55      487.56     42.29 o 
   0  13   7       14.38       72.31     18.89 o 
   1  13   7        0.29       65.29     15.21 o 
   2  13   7       35.69       38.59     26.09 o 
   3  13   7      622.13      735.37     70.00 o 
   4  13   7      536.75      478.54     54.85 o 
   5  13   7     1072.59     1133.46     94.84 o 
   6  13   7      182.55      111.38     40.70 o 
   7  13   7      250.19      277.95     57.12 o 
  -8  14   7      102.06      129.18     38.21 o 
  -7  14   7        4.81        0.00     33.12 o 
  -6  14   7      111.11      139.18     34.86 o 
  -5  14   7      147.35      166.69     35.93 o 
  -4  14   7     1559.06     1453.61    131.14 o 
  -3  14   7     4284.87     3877.75    146.36 o 
  -2  14   7        0.02       59.98     23.94 o 
  -1  14   7     1192.40     1092.79     72.98 o 
   0  14   7     2822.06     2681.80    144.86 o 
   1  14   7        7.82       10.51     38.05 o 
   2  14   7      339.14      387.50     46.74 o 
   3  14   7       12.61       15.64     55.51 o 
   4  14   7      147.48      111.72     39.68 o 
   5  14   7      291.87      252.49     51.95 o 
   6  14   7     1797.62     1823.37    142.71 o 
  -6  15   7        0.19       78.69     31.53 o 
  -5  15   7        2.30       78.77     35.77 o 
  -4  15   7      144.48      118.38     42.81 o 
  -3  15   7     1119.42      938.94     86.18 o 
  -2  15   7      449.73      367.06     37.49 o 
  -1  15   7     2461.35     2405.01    154.09 o 
   0  15   7      139.68      165.55     39.08 o 
   1  15   7      444.38      417.09     51.80 o 
   2  15   7       19.10       37.64     27.75 o 
   3  15   7        2.73       75.10     26.24 o 
   4  15   7       18.54      128.80     40.40 o 
   5  15   7     1036.42     1143.38     86.61 o 
  -5  16   7      463.67      499.94     59.93 o 
  -4  16   7       82.77       72.41     52.11 o 
  -3  16   7      284.21      220.98     70.37 o 
  -2  16   7      114.52       85.80     22.30 o 
  -1  16   7      122.72       87.41     25.67 o 
   0  16   7      375.03      368.18     46.49 o 
   1  16   7      170.78      167.58     39.15 o 
   2  16   7       35.69        0.00     40.25 o 
   3  16   7       20.41       24.41     37.57 o 
  -1  17   7       16.49       31.34     24.50 o 
   0  17   7        3.83       68.31     38.61 o 
 -12   0   8     3290.41     3866.64    360.24 o 
 -10   0   8       14.37       52.44     65.29 o 
  -8   0   8    13249.40    12505.76    241.43 o 
  -6   0   8     1247.36     1089.82     58.74 o 
  -4   0   8     8206.96     8928.39    272.84 o 
  -2   0   8   121079.95   121973.95   2323.88 o 
   0   0   8     1185.03     1254.91    106.54 o 
   2   0   8     1794.74     1578.19     75.30 o 
   4   0   8      495.11      763.61     71.82 o 
   6   0   8    10743.68    10385.50    285.24 o 
   8   0   8    13223.48    13418.46    310.98 o 
  10   0   8      801.71      716.42     79.77 o 
  12   0   8       60.58      140.95    104.53 o 
 -13   1   8        5.78       44.53     22.30 o 
 -12   1   8      281.59      270.91     33.73 o 
 -11   1   8     3326.34     3197.97     89.74 o 
 -10   1   8      603.04      671.92     50.59 o 
  -9   1   8     1502.24     1623.54     76.50 o 
  -8   1   8      120.18       76.70     16.43 o 
  -7   1   8    13292.50    12963.78    194.28 o 
  -6   1   8     3138.46     3406.23    101.22 o 
  -5   1   8      272.13      369.54     24.02 o 
  -4   1   8     5153.00     4418.52     65.88 o 
  -3   1   8    81017.90    83536.42   1597.37 o 
  -2   1   8    11395.89    10223.92    152.07 o 
  -1   1   8     1334.00      994.85     55.48 o 
   0   1   8    14839.05    13995.30    212.41 o 
   1   1   8     9915.45    10838.68    223.68 o 
   2   1   8      903.92      906.71     54.84 o 
   3   1   8      185.03      103.10     13.69 o 
   4   1   8     8129.11     8622.87    119.00 o 
   5   1   8      171.14      158.67     20.37 o 
   6   1   8     6090.83     6066.60    129.99 o 
   7   1   8    12114.06    11523.30    233.15 o 
   8   1   8     1151.68     1088.81     68.14 o 
   9   1   8      533.34      520.17     44.27 o 
  10   1   8      209.90      206.65     33.35 o 
  11   1   8       61.56       37.09     18.00 o 
  12   1   8        0.40        0.00     35.88 o 
 -13   2   8        0.78       46.22     34.94 o 
 -12   2   8        0.27        0.00     17.76 o 
 -11   2   8     3157.63     2937.89    153.48 o 
 -10   2   8     2492.24     2088.05    127.95 o 
  -9   2   8     4580.54     4745.57    132.45 o 
  -8   2   8     9635.58     8910.98    186.86 o 
  -7   2   8     1166.05     1251.98     71.69 o 
  -6   2   8     1276.72     1056.67     41.42 o 
  -5   2   8       32.06       68.55     14.33 o 
  -4   2   8     3048.83     3608.35     86.20 o 
  -3   2   8     8524.77     9318.97    119.25 o 
  -2   2   8    23818.46    22384.26    260.00 o 
  -1   2   8    56324.48    55424.02    882.72 o 
   0   2   8      521.42      370.64     26.23 o 
   1   2   8    28634.36    29409.00    417.33 o 
   2   2   8     2818.10     2559.71     75.71 o 
   3   2   8     1515.32     1618.70     68.41 o 
   4   2   8      678.17      571.47     35.68 o 
   5   2   8    10519.07    10955.00    164.21 o 
   6   2   8     3929.01     4200.45     69.91 o 
   7   2   8     2666.75     2803.96    105.68 o 
   8   2   8      768.23      605.79     48.22 o 
   9   2   8     3676.95     3489.84    133.54 o 
  10   2   8       50.13       71.65     24.73 o 
  11   2   8      552.67      533.28     65.19 o 
  12   2   8      232.40      165.87     42.06 o 
 -13   3   8      118.53      113.66     38.97 o 
 -12   3   8       91.01       44.62     26.06 o 
 -11   3   8       29.96       39.59     16.24 o 
 -10   3   8    10119.67    10335.83    205.34 o 
  -9   3   8        0.05       18.17     40.05 o 
  -8   3   8     1961.01     1897.05     84.48 o 
  -7   3   8       58.50       39.05     14.15 o 
  -6   3   8     4991.26     5814.49    157.75 o 
  -5   3   8      269.96      473.38     28.57 o 
  -4   3   8     2405.84     2200.00    105.60 o 
  -3   3   8       40.63       95.79      9.57 o 
  -2   3   8      836.14      582.84     30.07 o 
  -1   3   8     8390.87     7429.28    178.62 o 
   0   3   8    71105.08    70833.34   1155.53 o 
   1   3   8     1168.18     1174.57     66.06 o 
   2   3   8     1233.88     1254.23     38.35 o 
   3   3   8      381.76      373.72     24.47 o 
   4   3   8     1215.68     1112.39     67.99 o 
   5   3   8      882.15      987.74     53.80 o 
   6   3   8      811.87      871.71     52.32 o 
   7   3   8       17.57       48.83     14.63 o 
   8   3   8      545.88      422.41     49.55 o 
   9   3   8       20.79       52.58     17.03 o 
  10   3   8     2712.89     2849.72    174.01 o 
  11   3   8        0.70       49.36     56.61 o 
  12   3   8       13.28       23.58     29.62 o 
 -13   4   8       16.05       82.31     40.40 o 
 -12   4   8       34.06       54.36     23.10 o 
 -11   4   8      115.24      188.66     36.07 o 
 -10   4   8     1894.54     1948.80    128.24 o 
  -9   4   8    11064.78    11726.02    234.98 o 
  -8   4   8     8386.84     8723.39    239.57 o 
  -7   4   8     1021.22     1022.43     66.33 o 
  -6   4   8       85.67       78.12     16.22 o 
  -5   4   8      585.68      745.84     48.18 o 
  -4   4   8     1263.48     1361.74     48.18 o 
  -3   4   8      859.44     1101.02     54.11 o 
  -2   4   8     2309.11     2107.26     88.90 o 
  -1   4   8    13687.73    12279.75    277.77 o 
   0   4   8     5832.59     5664.37    120.28 o 
   1   4   8    11719.89    11090.50    162.86 o 
   2   4   8       42.46       59.12     16.77 o 
   3   4   8      488.56      566.40     42.33 o 
   4   4   8      296.91      336.87     29.00 o 
   5   4   8     1713.10     1759.97     92.68 o 
   6   4   8     1902.50     1785.61    151.83 o 
   7   4   8      949.81      856.14     55.57 o 
   8   4   8      400.62      541.17     54.10 o 
   9   4   8     1596.26     1682.89    124.20 o 
  10   4   8       45.98      127.46     33.14 o 
  11   4   8       62.80       96.28     35.58 o 
 -13   5   8      207.28      171.02     39.74 o 
 -12   5   8       18.04        4.62     21.28 o 
 -11   5   8     1584.32     1619.51    103.19 o 
 -10   5   8      669.97      741.49     54.97 o 
  -9   5   8      762.21      699.47     54.50 o 
  -8   5   8     1144.49     1299.89     75.17 o 
  -7   5   8     7430.55     7349.15    131.84 o 
  -6   5   8      439.08      601.05     44.02 o 
  -5   5   8       80.57      108.94     16.66 o 
  -4   5   8      345.76      371.85     27.31 o 
  -3   5   8     1668.63     1447.90     39.10 o 
  -2   5   8     4170.98     4342.17     98.90 o 
  -1   5   8    19536.86    19943.63    557.18 o 
   0   5   8     6587.43     6022.54    105.30 o 
   1   5   8     7385.15     7873.40    128.62 o 
   2   5   8      486.12      641.22     41.43 o 
   3   5   8       70.90       72.87     14.71 o 
   4   5   8       45.23       41.18     15.01 o 
   5   5   8     2433.94     1885.88    142.55 o 
   6   5   8      525.37      646.23     52.93 o 
   7   5   8     4501.16     4573.09    180.54 o 
   8   5   8     1309.28     1441.96     96.08 o 
   9   5   8      311.81      269.23     47.82 o 
  10   5   8       67.32      133.26     37.40 o 
  11   5   8       91.11      111.53     39.72 o 
 -13   6   8        7.49        8.96     93.35 o 
 -12   6   8     1339.93     1222.43    111.97 o 
 -11   6   8       85.66       91.11     37.69 o 
 -10   6   8      478.34      499.02     48.92 o 
  -9   6   8      791.71      734.75     66.07 o 
  -8   6   8     7714.12     7423.50    171.75 o 
  -7   6   8      705.33      698.42     46.42 o 
  -6   6   8     3577.50     3491.29    130.41 o 
  -5   6   8      267.18      309.65     25.76 o 
  -4   6   8     1426.03     1679.94     59.84 o 
  -3   6   8       23.17       16.59     13.88 o 
  -2   6   8    37424.33    37553.11   1145.83 o 
  -1   6   8     5005.40     4943.07    119.89 o 
   0   6   8        3.84        0.00     15.92 o 
   1   6   8      317.85      259.29     24.56 o 
   2   6   8     2562.89     2593.66     77.70 o 
   3   6   8     2853.97     3153.50     67.14 o 
   4   6   8     1625.38     1563.61     95.83 o 
   5   6   8       34.95       21.86     27.01 o 
   6   6   8     5408.37     5707.55    169.77 o 
   7   6   8     3925.83     4417.24    265.78 o 
   8   6   8     6923.98     7500.54    211.54 o 
   9   6   8       94.02       87.14     31.87 o 
  10   6   8      100.74      162.60     44.49 o 
  11   6   8        6.14       70.15     34.98 o 
 -12   7   8        2.60        0.00     36.16 o 
 -11   7   8     1739.25     1671.87    151.83 o 
 -10   7   8     1012.78      945.80     65.05 o 
  -9   7   8     1716.19     1608.61    119.11 o 
  -8   7   8      102.50       76.84     67.54 o 
  -7   7   8     4363.59     4472.41     99.47 o 
  -6   7   8     4324.56     4142.92    105.84 o 
  -5   7   8       69.98       77.42     15.89 o 
  -4   7   8     3371.91     3098.89    129.18 o 
  -3   7   8    22648.74    22803.24    506.74 o 
  -2   7   8      462.73      448.08     26.49 o 
  -1   7   8     7947.87     7129.40    157.36 o 
   0   7   8    11198.60    11321.18    200.24 o 
   1   7   8     7533.47     7870.63    144.04 o 
   2   7   8      865.06      655.18     40.53 o 
   3   7   8       44.57       50.53     25.76 o 
   4   7   8     1250.72     1393.77     78.61 o 
   5   7   8     1131.52     1144.78     83.37 o 
   6   7   8     2078.35     2451.16    203.64 o 
   7   7   8    11123.21    12184.29    278.34 o 
   8   7   8       61.72       58.17     33.34 o 
   9   7   8      408.28      409.13     52.42 o 
  10   7   8      379.83      448.05     61.05 o 
  11   7   8       44.60        0.00     36.87 o 
 -12   8   8      129.62      219.33     43.96 o 
 -11   8   8     2055.36     1850.04    125.96 o 
 -10   8   8        4.14       14.81     32.09 o 
  -9   8   8     1228.16     1245.87     92.41 o 
  -8   8   8     1381.50     1296.17     78.58 o 
  -7   8   8      664.60      564.07     53.19 o 
  -6   8   8        1.66       31.04     11.17 o 
  -5   8   8        9.32       30.75     12.66 o 
  -4   8   8     1499.49     1652.51     86.00 o 
  -3   8   8     7823.28     7687.45    264.91 o 
  -2   8   8    10679.31    10606.89    363.55 o 
  -1   8   8    32326.59    34075.80    772.63 o 
   0   8   8      160.97      372.85     43.44 o 
   1   8   8     4224.13     4173.05    139.61 o 
   2   8   8     3512.58     3619.82    116.09 o 
   3   8   8      452.95      603.48     42.56 o 
   4   8   8        3.93       32.90     18.07 o 
   5   8   8     7300.77     8162.14    222.56 o 
   6   8   8     2772.83     3034.60    193.85 o 
   7   8   8     1789.92     1770.29    146.40 o 
   8   8   8     2188.58     2160.82    184.38 o 
   9   8   8     2488.05     2663.24    198.20 o 
  10   8   8       19.02       61.97     27.53 o 
 -11   9   8       25.71       60.96     31.69 o 
 -10   9   8     2801.27     2751.82    196.91 o 
  -9   9   8       61.25        8.46     55.06 o 
  -8   9   8     2435.19     2429.65    158.33 o 
  -7   9   8       47.75       72.75     25.74 o 
  -6   9   8     1275.06     1375.32     70.65 o 
  -5   9   8       18.15       23.52     27.22 o 
  -4   9   8     1147.83     1185.67     62.73 o 
  -3   9   8       21.62       41.56     15.32 o 
  -2   9   8     2176.74     1983.13     75.47 o 
  -1   9   8     4029.48     3577.55     90.75 o 
   0   9   8    17005.02    17164.48    237.79 o 
   1   9   8      155.49      160.98     23.36 o 
   2   9   8       15.73        7.72     22.53 o 
   3   9   8      147.29      140.22     47.48 o 
   4   9   8      467.38      481.35     34.60 o 
   5   9   8     1127.13     1422.32     92.64 o 
   6   9   8     5490.42     6513.32    307.92 o 
   7   9   8       48.62       50.73     30.17 o 
   8   9   8      687.25      840.87     76.36 o 
   9   9   8      162.67      121.02     43.30 o 
  10   9   8      570.73      690.79     76.09 o 
 -11  10   8        2.74       61.40     48.88 o 
 -10  10   8      119.54      117.93     33.98 o 
  -9  10   8     4968.08     5115.79    287.49 o 
  -8  10   8      754.88      672.62     66.47 o 
  -7  10   8        0.02       55.01     19.95 o 
  -6  10   8       73.42       67.70     30.82 o 
  -5  10   8     1417.52     1432.31     86.38 o 
  -4  10   8      601.29      570.20     39.17 o 
  -3  10   8      735.19      728.00     46.81 o 
  -2  10   8      552.29      628.54     40.76 o 
  -1  10   8      772.99      784.32     45.07 o 
   0  10   8       14.32       40.23     18.97 o 
   1  10   8     5217.98     5400.49    106.72 o 
   2  10   8       32.25        9.37     20.52 o 
   3  10   8      716.03      664.36     57.38 o 
   4  10   8      390.43      471.14     53.89 o 
   5  10   8      721.99      902.29     75.36 o 
   6  10   8      371.47      394.72     51.89 o 
   7  10   8      712.78      791.24     69.86 o 
   8  10   8      651.81      665.97     68.91 o 
   9  10   8      621.34      609.24     62.78 o 
 -10  11   8      399.98      329.84     56.08 o 
  -9  11   8      600.74      795.95     81.73 o 
  -8  11   8     1852.86     2017.28    151.93 o 
  -7  11   8     3040.47     2938.95    209.70 o 
  -6  11   8      110.44       75.69     16.58 o 
  -5  11   8       73.08      103.41     20.10 o 
  -4  11   8      861.97      870.20     63.47 o 
  -3  11   8     1544.90     1445.02     76.01 o 
  -2  11   8      171.16      208.80     34.10 o 
  -1  11   8     6142.56     6694.59    158.48 o 
   0  11   8     1570.88     1544.62     93.72 o 
   1  11   8     1533.79     1470.77     88.21 o 
   2  11   8     1126.33     1250.93     82.34 o 
   3  11   8        0.53       57.65     22.97 o 
   4  11   8     2919.09     3861.35    317.41 o 
   5  11   8       32.90        8.27     24.75 o 
   6  11   8      196.98      171.38     50.97 o 
   7  11   8     1317.90     1451.18    101.05 o 
   8  11   8      384.55      424.89     60.77 o 
   9  11   8      441.44      424.69     68.80 o 
 -10  12   8      452.20      421.02     69.41 o 
  -9  12   8       23.88      105.56     44.45 o 
  -8  12   8     4323.15     4253.78    363.50 o 
  -7  12   8      940.44     1117.75    109.86 o 
  -6  12   8      411.27      305.17     42.64 o 
  -5  12   8        0.08        0.00     30.56 o 
  -4  12   8      401.36      418.44     37.19 o 
  -3  12   8      792.65      860.52     65.80 o 
  -2  12   8     6820.34     7087.03    130.55 o 
  -1  12   8      611.15      671.45     53.01 o 
   0  12   8        8.70        2.68     22.62 o 
   1  12   8       81.88       40.59     28.52 o 
   2  12   8     1979.65     1905.91    129.15 o 
   3  12   8     1792.67     1944.41    163.78 o 
   4  12   8      310.60      301.79     46.54 o 
   5  12   8        0.36        4.07     53.70 o 
   6  12   8      932.92     1131.82     94.39 o 
   7  12   8      739.08      915.31     82.25 o 
   8  12   8     1650.43     1650.03    127.96 o 
  -9  13   8      479.71      498.35     61.72 o 
  -8  13   8        0.49       36.79     31.09 o 
  -7  13   8     1023.61      950.92     77.56 o 
  -6  13   8      571.79      503.13     89.94 o 
  -5  13   8      142.59      135.67     34.99 o 
  -4  13   8      218.28      202.69     33.95 o 
  -3  13   8     2957.15     2647.26    160.19 o 
  -2  13   8      586.79      623.46     49.84 o 
  -1  13   8     2447.60     2485.06    138.19 o 
   0  13   8     3182.44     3379.47    131.57 o 
   1  13   8     1485.33     1356.54     96.56 o 
   2  13   8       91.71       96.65     28.35 o 
   3  13   8       36.49       71.31     29.73 o 
   4  13   8        1.81        0.00     40.65 o 
   5  13   8       48.61       50.99     39.23 o 
   6  13   8      551.31      593.08     83.27 o 
   7  13   8     2111.63     2100.12    179.12 o 
  -8  14   8        3.51       38.84     23.34 o 
  -7  14   8      318.01      293.46     53.68 o 
  -6  14   8      112.59      121.37     37.76 o 
  -5  14   8      178.02      148.36     56.34 o 
  -4  14   8      281.64      305.55     49.37 o 
  -3  14   8      567.63      601.21     64.26 o 
  -2  14   8     4044.80     4117.52    173.55 o 
  -1  14   8     1557.08     1562.07     97.78 o 
   0  14   8      326.13      360.93     58.41 o 
   1  14   8      809.19      817.94     68.00 o 
   2  14   8      484.00      501.37     54.53 o 
   3  14   8      136.45      168.56     56.25 o 
   4  14   8      178.09      181.19     40.15 o 
   5  14   8      425.98      494.23     61.38 o 
   6  14   8      547.20      638.09     72.82 o 
  -6  15   8      151.56      136.61     34.31 o 
  -5  15   8      155.74      115.86     36.07 o 
  -4  15   8      144.35       97.72     33.31 o 
  -3  15   8      639.85      513.30     53.56 o 
  -2  15   8      397.06      322.99     38.65 o 
  -1  15   8       19.77       53.32     26.48 o 
   0  15   8     1868.40     1918.60    167.30 o 
   1  15   8       13.81       75.69     33.91 o 
   2  15   8      278.37      279.03     55.37 o 
   3  15   8       57.95      110.89     32.42 o 
   4  15   8       15.77       37.97     26.02 o 
   5  15   8      163.96      201.85     66.25 o 
  -4  16   8      197.28      248.60     42.01 o 
  -3  16   8        3.81       41.43     39.45 o 
  -2  16   8      612.33      539.07     59.91 o 
  -1  16   8      411.46      376.85     48.23 o 
   0  16   8      198.06      182.19     45.42 o 
   1  16   8      376.12      336.85     55.82 o 
   2  16   8       57.21       47.34     32.92 o 
   3  16   8      139.16       62.98     64.84 o 
 -13   0   9      166.15      165.74     40.09 o 
 -11   0   9      695.94      775.71     90.39 o 
  -9   0   9     1269.58     1522.03    129.33 o 
  -7   0   9    28026.91    27978.56    771.97 o 
  -5   0   9      435.10      434.31     34.74 o 
  -3   0   9    15362.10    15666.07    214.13 o 
  -1   0   9    28818.10    26892.08    904.25 o 
   1   0   9    13242.76    13788.83    402.95 o 
   3   0   9      532.05      532.70     42.95 o 
   5   0   9       34.49       87.77     44.85 o 
   7   0   9    31253.11    32632.97    849.13 o 
   9   0   9       26.03       47.15     17.79 o 
  11   0   9      379.37      299.79     93.06 o 
 -13   1   9       63.25      137.23     36.24 o 
 -12   1   9       92.74       82.34     21.15 o 
 -11   1   9      610.67      565.83     43.22 o 
 -10   1   9      335.97      260.20     36.00 o 
  -9   1   9      766.48      760.12     49.91 o 
  -8   1   9    10895.34    11534.99    203.94 o 
  -7   1   9     1087.82     1070.66     58.64 o 
  -6   1   9    10079.32     9910.92    198.10 o 
  -5   1   9        8.41       22.35     16.67 o 
  -4   1   9      114.00      155.88     17.60 o 
  -3   1   9      680.30      639.89     26.19 o 
  -2   1   9    58429.86    58862.54    632.83 o 
  -1   1   9    28235.46    25912.09    629.88 o 
   0   1   9      707.35      765.04     38.94 o 
   1   1   9     1051.55     1065.94     49.04 o 
   2   1   9    21421.36    23041.03    216.78 o 
   3   1   9     2481.27     2382.57     63.85 o 
   4   1   9     2654.87     2807.73     68.84 o 
   5   1   9      453.34      562.84     34.98 o 
   6   1   9     7569.42     7759.82    156.46 o 
   7   1   9      117.85      115.99     25.33 o 
   8   1   9     3339.58     3215.69    135.41 o 
   9   1   9     1551.83     1553.55    107.85 o 
  10   1   9      620.78      580.35     54.35 o 
  11   1   9       57.28       36.57     25.08 o 
 -13   2   9      197.61      158.03     31.53 o 
 -12   2   9        0.05       78.62     23.57 o 
 -11   2   9      632.59      572.94     46.49 o 
 -10   2   9     4848.31     4817.33    114.71 o 
  -9   2   9     2409.59     2861.92    116.05 o 
  -8   2   9       55.57       89.07     23.11 o 
  -7   2   9     6272.91     6139.50    138.90 o 
  -6   2   9    14254.13    13897.27    226.52 o 
  -5   2   9       23.97       29.92      8.21 o 
  -4   2   9     4665.34     4274.27    104.18 o 
  -3   2   9     4456.47     4445.84     71.54 o 
  -2   2   9    22249.32    22128.98    323.15 o 
  -1   2   9    14690.18    13683.40    257.18 o 
   0   2   9    40043.04    38410.19    689.65 o 
   1   2   9     7058.15     6543.91    140.63 o 
   2   2   9      345.81      288.07     25.96 o 
   3   2   9     3363.83     3580.67     93.67 o 
   4   2   9        4.79       56.83     17.26 o 
   5   2   9     2933.84     3027.78     77.60 o 
   6   2   9     3837.91     3843.07    104.20 o 
   7   2   9       28.49       44.34     29.58 o 
   8   2   9     4933.79     4530.64    126.84 o 
   9   2   9      713.81      599.98     50.66 o 
  10   2   9     3122.23     2820.47    183.60 o 
  11   2   9      148.27       73.95     31.77 o 
 -13   3   9       73.86       65.68     23.05 o 
 -12   3   9       79.25       80.54     22.92 o 
 -11   3   9      462.16      515.30     42.30 o 
 -10   3   9      150.06       80.79     19.61 o 
  -9   3   9    13159.07    14185.31    545.29 o 
  -8   3   9       93.55      168.36     24.38 o 
  -7   3   9     9246.92     9214.21    184.23 o 
  -6   3   9      752.21      906.14     56.22 o 
  -5   3   9     4829.38     5212.31     96.87 o 
  -4   3   9        8.61       26.24     17.77 o 
  -3   3   9       50.47       31.53     13.59 o 
  -2   3   9     1177.97      954.11     52.91 o 
  -1   3   9    50618.62    48627.33   1237.84 o 
   0   3   9      162.02      134.72     28.42 o 
   1   3   9    20027.07    20038.79    286.36 o 
   2   3   9       27.55       47.71     15.32 o 
   3   3   9     8401.58     7645.16    143.29 o 
   4   3   9      227.02      239.62     27.61 o 
   5   3   9      882.40      908.79     51.21 o 
   6   3   9      229.42      262.25     28.36 o 
   7   3   9      550.40      523.31     37.33 o 
   8   3   9        6.29       51.81     23.65 o 
   9   3   9     2728.22     2422.73    217.37 o 
  10   3   9       55.25       26.48     30.09 o 
  11   3   9      808.92      852.20     73.38 o 
 -13   4   9      716.66      645.62     59.40 o 
 -12   4   9        0.59       30.94     17.12 o 
 -11   4   9      614.41      520.61     54.42 o 
 -10   4   9     3167.94     3362.91    143.12 o 
  -9   4   9      895.75      739.68     56.83 o 
  -8   4   9      773.49     1013.26     69.18 o 
  -7   4   9     6953.80     7247.49    146.51 o 
  -6   4   9    14463.86    14992.35    217.64 o 
  -5   4   9     2375.74     2303.29     67.85 o 
  -4   4   9     1282.10     1719.35     71.82 o 
  -3   4   9     1221.32     1255.10     55.73 o 
  -2   4   9       23.91      108.39     14.55 o 
  -1   4   9     3528.42     3949.46     91.40 o 
   0   4   9    51500.11    49436.68    698.28 o 
   1   4   9    14581.56    16195.26    208.55 o 
   2   4   9      759.58     1062.40     67.83 o 
   3   4   9      394.62      378.40     29.06 o 
   4   4   9       46.15       20.06     21.18 o 
   5   4   9      164.43      216.76     25.62 o 
   6   4   9       92.70       80.77     24.90 o 
   7   4   9      161.50      145.21     25.80 o 
   8   4   9     1330.90     1418.11     87.37 o 
   9   4   9      565.57      572.99     64.42 o 
  10   4   9     1786.02     1827.66    149.79 o 
  11   4   9       43.56       78.49     36.53 o 
 -13   5   9       13.15       43.67     33.88 o 
 -12   5   9       33.68       73.69     26.14 o 
 -11   5   9      113.56      157.63     35.03 o 
 -10   5   9     2996.40     3129.45     97.33 o 
  -9   5   9      192.32      258.80     28.89 o 
  -8   5   9    17684.49    18583.37    515.16 o 
  -7   5   9       52.96       11.61     20.95 o 
  -6   5   9     3455.27     3157.65     72.85 o 
  -5   5   9     3934.21     4249.21    127.02 o 
  -4   5   9      584.89      600.09     35.49 o 
  -3   5   9        9.92        0.00     15.34 o 
  -2   5   9     7509.85     8420.42    244.77 o 
  -1   5   9    10992.18     9842.55    243.11 o 
   0   5   9      980.84      977.09     62.27 o 
   1   5   9     2206.07     2201.93    109.12 o 
   2   5   9    23856.46    24960.63    240.19 o 
   3   5   9      360.73      370.72     23.88 o 
   4   5   9      471.69      369.18     43.66 o 
   5   5   9        0.28       26.74     23.48 o 
   6   5   9      613.09      588.58     43.09 o 
   7   5   9     2557.32     2982.76    206.87 o 
   8   5   9     2028.89     2176.62    207.46 o 
   9   5   9     1965.16     2045.47    148.82 o 
  10   5   9      217.03      172.34     42.77 o 
  11   5   9       20.70       35.58     42.64 o 
 -13   6   9      342.46      328.48     52.78 o 
 -12   6   9       27.85       40.86     21.15 o 
 -11   6   9      323.21      347.61     51.45 o 
 -10   6   9        5.44        0.00     32.34 o 
  -9   6   9     2290.49     2279.43    109.30 o 
  -8   6   9      244.36      263.45     32.96 o 
  -7   6   9    15290.88    15542.69    330.06 o 
  -6   6   9      787.35      895.15     61.07 o 
  -5   6   9       35.21       46.77     12.99 o 
  -4   6   9      738.42      835.22     46.03 o 
  -3   6   9     6630.47     6750.39    192.04 o 
  -2   6   9     5928.18     5552.63    200.64 o 
  -1   6   9     5984.76     6223.22    130.69 o 
   0   6   9     1547.69     1779.57    102.75 o 
   1   6   9    10020.85    10440.89    153.29 o 
   2   6   9       25.53       40.37     14.85 o 
   3   6   9     1790.16     1790.75     97.32 o 
   4   6   9       31.83       31.06     16.66 o 
   5   6   9       17.38       37.76     32.92 o 
   6   6   9      637.72      544.83     58.32 o 
   7   6   9    14905.27    16581.74    365.90 o 
   8   6   9     1118.99     1165.69     97.26 o 
   9   6   9      435.54      519.53     57.79 o 
  10   6   9      325.10      256.39     47.90 o 
  11   6   9      520.84      575.98     68.32 o 
 -12   7   9       13.59       55.68     42.31 o 
 -11   7   9      296.67      282.69     40.50 o 
 -10   7   9      362.16      330.79     49.23 o 
  -9   7   9        2.54        0.00     20.62 o 
  -8   7   9     4417.50     4200.37    183.37 o 
  -7   7   9      663.55      711.58     45.62 o 
  -6   7   9     2891.51     2586.07     91.68 o 
  -5   7   9      147.92      127.73     19.68 o 
  -4   7   9      551.92      538.93     35.15 o 
  -3   7   9     2348.65     2162.09    151.46 o 
  -2   7   9    15396.17    15982.47    372.57 o 
  -1   7   9    10768.72    11017.89    208.84 o 
   0   7   9     5273.13     5596.43    122.90 o 
   1   7   9      847.51      907.70     49.20 o 
   2   7   9    11268.92    13063.89    280.61 o 
   3   7   9     4142.49     4468.97    100.65 o 
   4   7   9       16.69       34.49     24.16 o 
   5   7   9       69.22       35.32     18.47 o 
   6   7   9     5666.46     5950.32    219.29 o 
   7   7   9     1765.17     1812.56    150.81 o 
   8   7   9     4523.10     5550.38    174.65 o 
   9   7   9      569.32      622.70     69.33 o 
  10   7   9      416.40      371.47     63.23 o 
 -12   8   9        0.05       68.06     27.15 o 
 -11   8   9        0.90        0.00     25.49 o 
 -10   8   9     1295.95     1250.35     96.30 o 
  -9   8   9      586.07      442.26     41.93 o 
  -8   8   9       46.83       53.58     24.30 o 
  -7   8   9     2257.29     2125.52    149.02 o 
  -6   8   9     2458.47     2358.65     99.04 o 
  -5   8   9      598.47      581.06     35.96 o 
  -4   8   9     1730.32     1822.82     96.02 o 
  -3   8   9     2428.29     2586.80     94.73 o 
  -2   8   9     5704.54     5804.79    124.37 o 
  -1   8   9      297.73      400.52     29.92 o 
   0   8   9    15752.11    16528.05    299.95 o 
   1   8   9     5806.35     6473.80    152.40 o 
   2   8   9       79.17      119.67     21.26 o 
   3   8   9      509.61      556.72     53.68 o 
   4   8   9      220.51      391.38     38.18 o 
   5   8   9      268.57      271.27     52.02 o 
   6   8   9     3729.34     4338.85    237.54 o 
   7   8   9     1115.20     1181.49     94.79 o 
   8   8   9     1740.70     1744.73    193.48 o 
   9   8   9       13.71      112.40     42.85 o 
  10   8   9     1194.38     1113.04    100.05 o 
 -11   9   9      191.32      278.44     65.70 o 
 -10   9   9        0.22       45.01     27.76 o 
  -9   9   9     1771.50     1468.66    119.61 o 
  -8   9   9       32.66       54.31     17.87 o 
  -7   9   9      921.94      957.04     72.96 o 
  -6   9   9      819.06      799.87     67.11 o 
  -5   9   9     1937.98     1877.03     94.78 o 
  -4   9   9     1441.89     1367.97     72.83 o 
  -3   9   9      131.74      116.69     20.68 o 
  -2   9   9      355.54      387.43     38.18 o 
  -1   9   9    10975.14    11936.88    255.56 o 
   0   9   9      167.78      262.20     31.03 o 
   1   9   9     6729.67     6948.57    141.25 o 
   2   9   9     1363.86     1291.29    125.15 o 
   3   9   9      913.97     1160.84     73.08 o 
   4   9   9       17.63       17.92     38.82 o 
   5   9   9     1729.98     1834.99    123.83 o 
   6   9   9       86.21       47.95     32.00 o 
   7   9   9      146.70      145.26     40.58 o 
   8   9   9        3.74       30.77     36.59 o 
   9   9   9     2148.00     2429.61    160.60 o 
 -11  10   9       43.53       94.04     37.86 o 
 -10  10   9     1323.56     1235.49    108.14 o 
  -9  10   9       45.96      152.53     36.34 o 
  -8  10   9     1394.55     1354.91    118.90 o 
  -7  10   9     1205.25     1127.47     83.87 o 
  -6  10   9     2889.71     2775.38    102.04 o 
  -5  10   9      640.39      554.08     48.30 o 
  -4  10   9     3571.15     3864.90     88.42 o 
  -3  10   9      660.24      652.67     50.12 o 
  -2  10   9        1.86       24.92     19.96 o 
  -1  10   9       99.42       31.20     19.93 o 
   0  10   9     6562.07     6883.17    153.08 o 
   1  10   9      668.75      619.32     49.37 o 
   2  10   9      465.95      375.96     43.61 o 
   3  10   9       57.05       73.03     24.60 o 
   4  10   9        2.22       13.85     26.58 o 
   5  10   9      582.71      612.35     78.39 o 
   6  10   9        3.31       89.87     34.53 o 
   7  10   9      631.59      775.00     68.56 o 
   8  10   9      488.25      529.31     63.63 o 
   9  10   9       43.28      179.15     49.90 o 
 -10  11   9      268.22      223.63     45.80 o 
  -9  11   9     2319.76     2259.95    131.98 o 
  -8  11   9     3989.05     4374.74    258.23 o 
  -7  11   9        0.01        0.00     61.39 o 
  -6  11   9      215.78      203.45     44.62 o 
  -5  11   9     2064.20     1981.46     96.02 o 
  -4  11   9      257.55      249.43     32.48 o 
  -3  11   9      671.40      702.34     48.16 o 
  -2  11   9     5558.14     5694.16    180.16 o 
  -1  11   9      737.80      893.16     60.04 o 
   0  11   9      543.60      551.33     45.68 o 
   1  11   9     1816.45     1627.27     98.21 o 
   2  11   9     7229.33     7624.18    152.26 o 
   3  11   9      322.23      317.17     41.13 o 
   4  11   9       24.94       16.45     53.20 o 
   5  11   9      188.99      140.94     37.40 o 
   6  11   9      139.84      132.99     40.95 o 
   7  11   9     1694.87     1997.52    185.94 o 
   8  11   9     1276.03     1242.56    100.90 o 
  -9  12   9     1458.59     1600.05    106.53 o 
  -8  12   9      424.39      382.94     85.39 o 
  -7  12   9     4823.78     4693.23    270.88 o 
  -6  12   9      203.86      232.48     56.69 o 
  -5  12   9       11.76       24.96     22.91 o 
  -4  12   9      132.40      114.54     21.92 o 
  -3  12   9       64.17       55.42     28.37 o 
  -2  12   9      687.15      659.33     55.63 o 
  -1  12   9     4255.53     4298.24     82.34 o 
   0  12   9       98.46       95.57     23.08 o 
   1  12   9     3159.42     3193.76     98.92 o 
   2  12   9       77.40       69.32     26.47 o 
   3  12   9     1722.93     1766.25    109.72 o 
   4  12   9      345.31      407.28     53.10 o 
   5  12   9       57.53        3.64     36.08 o 
   6  12   9      361.30      429.96     58.88 o 
   7  12   9     1082.82     1025.91     80.65 o 
   8  12   9      401.03      413.17     61.28 o 
  -9  13   9      595.76      583.46     72.90 o 
  -8  13   9     1343.97     1158.58    121.31 o 
  -7  13   9     1700.18     2045.90    172.15 o 
  -6  13   9      576.95      666.75     68.35 o 
  -5  13   9        2.30       63.80     22.07 o 
  -4  13   9       83.82      106.73     23.04 o 
  -3  13   9      830.11      875.79     66.95 o 
  -2  13   9     1969.58     1972.53    115.70 o 
  -1  13   9      561.13      469.77     42.47 o 
   0  13   9     1066.57     1005.61     67.53 o 
   1  13   9     1787.74     1895.38    140.10 o 
   2  13   9     2751.28     2602.17    117.45 o 
   3  13   9      622.25      634.21     58.44 o 
   4  13   9       52.72       98.93     44.26 o 
   5  13   9      138.78      191.67     46.16 o 
   6  13   9      375.39      372.73     64.95 o 
   7  13   9      681.18      725.55     72.34 o 
  -7  14   9      205.79      242.94     55.53 o 
  -6  14   9     1061.99     1036.62    100.20 o 
  -5  14   9      242.18      214.27     41.65 o 
  -4  14   9      168.03      116.59     25.98 o 
  -3  14   9     2260.99     2127.97    130.45 o 
  -2  14   9       49.33       78.04     27.17 o 
  -1  14   9       16.68       68.96     33.16 o 
   0  14   9     2370.32     2380.55    164.09 o 
   1  14   9     1084.81      992.59     89.04 o 
   2  14   9        1.45      142.00     36.99 o 
   3  14   9      321.46      293.36     58.06 o 
   4  14   9       34.82       80.10     32.45 o 
   5  14   9       26.00       94.04     31.89 o 
   6  14   9      683.02      735.04     76.73 o 
  -6  15   9       54.35       92.08     30.57 o 
  -5  15   9      854.41      791.46     70.70 o 
  -4  15   9      352.43      346.49     79.14 o 
  -3  15   9        1.36       20.76     16.12 o 
  -2  15   9       30.12       43.37     27.74 o 
  -1  15   9     2068.01     1883.55    134.21 o 
   0  15   9       90.36       66.23     30.87 o 
   1  15   9      337.73      401.21     55.99 o 
   2  15   9       95.77       86.25     34.20 o 
   3  15   9       20.30       65.57     54.06 o 
   4  15   9      131.78      135.06     35.74 o 
  -4  16   9      403.75      337.78     51.50 o 
  -3  16   9        7.38       66.43     37.26 o 
  -2  16   9      316.88      264.61     35.02 o 
  -1  16   9       22.03       81.53     28.06 o 
   0  16   9      810.45      731.61     63.11 o 
   1  16   9        7.14       10.58     25.36 o 
   2  16   9       28.36       30.13     26.71 o 
 -12   0  10        0.60        0.00     43.19 o 
 -10   0  10      380.52      428.75     64.66 o 
  -8   0  10     7745.11     8337.81    205.06 o 
  -6   0  10    14061.03    15169.40    546.72 o 
  -4   0  10    16075.25    16109.13    290.66 o 
  -2   0  10     7867.22     8938.66    260.03 o 
   0   0  10      528.29      341.91     41.04 o 
   2   0  10     2676.90     2475.38    113.52 o 
   4   0  10      547.36      412.70     50.03 o 
   6   0  10     7787.84     7320.25    233.70 o 
   8   0  10     5331.65     5663.55    209.35 o 
  10   0  10     3622.82     3110.83    234.66 o 
 -13   1  10     1225.32     1052.63     71.81 o 
 -12   1  10        0.40       22.46     13.04 o 
 -11   1  10      161.35      167.78     27.68 o 
 -10   1  10      186.01      162.42     32.82 o 
  -9   1  10     4263.19     4486.91    141.39 o 
  -8   1  10      293.73      213.04     27.54 o 
  -7   1  10    17568.27    18519.96    310.96 o 
  -6   1  10     4973.01     4660.96    104.85 o 
  -5   1  10     3827.32     3684.33     86.47 o 
  -4   1  10     3087.81     3043.92     87.75 o 
  -3   1  10     4887.46     4898.53     82.47 o 
  -2   1  10     1823.07     1839.07     58.44 o 
  -1   1  10    12936.55    13363.17    505.99 o 
   0   1  10     8481.84     7514.79    124.54 o 
   1   1  10    36370.95    34440.32    563.20 o 
   2   1  10      690.35      798.70     64.35 o 
   3   1  10    12550.36    13653.23    187.04 o 
   4   1  10     4773.07     4885.58    107.44 o 
   5   1  10       39.47       69.04     24.98 o 
   6   1  10     1742.66     1817.84     65.53 o 
   7   1  10     3056.36     3414.13     90.58 o 
   8   1  10     2027.59     2096.10    110.99 o 
   9   1  10        0.87       30.08     21.38 o 
  10   1  10       94.67       51.15     23.84 o 
  11   1  10      566.43      481.66     54.80 o 
 -13   2  10      167.38       98.61     29.13 o 
 -12   2  10       28.67       12.49     24.57 o 
 -11   2  10      104.43       74.79     21.30 o 
 -10   2  10      126.48      194.48     31.19 o 
  -9   2  10     1021.52      995.52     64.25 o 
  -8   2  10    14347.87    15436.70    266.15 o 
  -7   2  10     3013.96     2856.55     90.53 o 
  -6   2  10      205.38      352.66     31.00 o 
  -5   2  10    15008.23    15231.95    316.41 o 
  -4   2  10     1538.08     1721.92     88.19 o 
  -3   2  10     2309.21     1809.10     59.15 o 
  -2   2  10     3940.25     4149.43    118.70 o 
  -1   2  10    39674.91    40189.55    881.01 o 
   0   2  10      205.70      298.77     29.62 o 
   1   2  10     8369.46     7283.41    155.26 o 
   2   2  10    28139.31    30442.26    573.09 o 
   3   2  10    12351.99    11510.58    169.67 o 
   4   2  10       57.48       91.14     16.32 o 
   5   2  10      524.41      570.08     37.96 o 
   6   2  10       10.86       19.93     17.27 o 
   7   2  10       99.45      211.08     30.34 o 
   8   2  10      374.07      350.99     45.48 o 
   9   2  10     4268.02     3983.43    140.31 o 
  10   2  10        1.11       25.31     25.91 o 
  11   2  10      490.86      405.73     57.23 o 
 -13   3  10      107.39       94.80     28.47 o 
 -12   3  10      325.55      300.75     44.46 o 
 -11   3  10       11.43        0.00     25.14 o 
 -10   3  10     1660.40     1702.62     91.99 o 
  -9   3  10        0.20       33.73     24.94 o 
  -8   3  10       28.69       33.30     23.52 o 
  -7   3  10       25.87        7.03     15.02 o 
  -6   3  10    38930.31    40520.91    529.07 o 
  -5   3  10       50.72       44.86     13.74 o 
  -4   3  10      380.26      489.78     32.70 o 
  -3   3  10        6.13       34.20     20.59 o 
  -2   3  10      172.43      109.76     13.74 o 
  -1   3  10     5620.31     5813.72    122.96 o 
   0   3  10    59187.88    58282.19   1120.98 o 
   1   3  10      428.95      445.77     29.68 o 
   2   3  10     4255.93     4127.36     94.38 o 
   3   3  10     1855.05     1653.14     95.20 o 
   4   3  10     8420.46     7861.71    149.13 o 
   5   3  10       56.93       42.71     15.31 o 
   6   3  10       48.87       60.26     14.19 o 
   7   3  10      106.18      103.27     22.98 o 
   8   3  10     2401.16     2112.33    149.14 o 
   9   3  10      172.22      182.05     47.56 o 
  10   3  10     5758.09     5781.41    432.68 o 
  11   3  10      119.33      157.96     34.51 o 
 -13   4  10       31.79       18.19     32.09 o 
 -12   4  10       23.99       46.81     21.98 o 
 -11   4  10        2.27       33.41     16.65 o 
 -10   4  10      667.53      511.71     51.28 o 
  -9   4  10     3954.79     4192.65     85.99 o 
  -8   4  10     6588.41     6063.49    150.54 o 
  -7   4  10     8070.71     8168.58    282.92 o 
  -6   4  10     1073.49     1101.29     73.83 o 
  -5   4  10    16006.35    15801.08    278.72 o 
  -4   4  10      509.78      584.42     32.14 o 
  -3   4  10        4.72        1.60     11.31 o 
  -2   4  10        1.93       10.64     18.84 o 
  -1   4  10     6992.52     6313.85    236.98 o 
   0   4  10       40.04       12.67     24.00 o 
   1   4  10    10876.43    10236.00    144.48 o 
   2   4  10     9858.47     9547.54    133.36 o 
   3   4  10    13567.25    13942.79    240.84 o 
   4   4  10     1019.32     1128.14     74.49 o 
   5   4  10      358.16      304.53     32.04 o 
   6   4  10       80.62       57.63     17.44 o 
   7   4  10        5.95       23.77     20.99 o 
   8   4  10      447.52      516.60     55.19 o 
   9   4  10     3682.92     3677.57    234.40 o 
  10   4  10       12.51        6.52     25.73 o 
  11   4  10      151.47      114.46     35.69 o 
 -13   5  10      586.92      552.41     70.64 o 
 -12   5  10        1.81       45.75     23.49 o 
 -11   5  10       95.70      117.04     24.60 o 
 -10   5  10      110.59      104.33     24.11 o 
  -9   5  10     2398.55     2391.80     94.91 o 
  -8   5  10      330.00      280.63     39.23 o 
  -7   5  10    13028.55    13345.76    224.75 o 
  -6   5  10     4091.98     3983.49     91.13 o 
  -5   5  10     1944.78     2096.39     76.62 o 
  -4   5  10     4413.48     4821.85    127.15 o 
  -3   5  10       24.78        0.00     11.49 o 
  -2   5  10     5458.43     5071.15    144.89 o 
  -1   5  10    11043.15    11510.93    255.24 o 
   0   5  10     3152.21     2922.16     75.47 o 
   1   5  10    21823.58    21756.70    338.17 o 
   2   5  10      805.33      760.97     51.72 o 
   3   5  10     8205.32     8356.68    136.74 o 
   4   5  10     1773.13     1696.14     85.03 o 
   5   5  10       13.83        9.30     14.67 o 
   6   5  10        0.09       10.70     15.02 o 
   7   5  10      960.04     1001.13     87.43 o 
   8   5  10     1524.35     1662.82    112.98 o 
   9   5  10      978.81     1078.10     90.42 o 
  10   5  10       10.06      104.34     56.99 o 
  11   5  10      566.42      623.58     67.46 o 
 -12   6  10       13.18       74.60     23.28 o 
 -11   6  10       13.75       52.82     19.23 o 
 -10   6  10        0.63       23.42     23.98 o 
  -9   6  10       60.70       16.92     33.42 o 
  -8   6  10     8805.79     9168.58    159.57 o 
  -7   6  10     1049.75     1034.24     73.15 o 
  -6   6  10     5340.11     5246.78    105.57 o 
  -5   6  10     1010.63     1057.01     59.10 o 
  -4   6  10     5039.24     5319.67    128.27 o 
  -3   6  10     2862.65     2763.58     73.70 o 
  -2   6  10     4536.63     4693.35    186.17 o 
  -1   6  10      534.88      541.03     29.41 o 
   0   6  10     4355.25     3964.47     86.86 o 
   1   6  10     4492.96     4651.19    104.36 o 
   2   6  10    19900.32    20503.81    206.30 o 
   3   6  10     2403.86     2242.46    125.11 o 
   4   6  10      105.08      100.52     20.52 o 
   5   6  10      199.54      156.43     28.33 o 
   6   6  10     1856.73     1885.05    125.34 o 
   7   6  10     2155.61     2140.36    176.25 o 
   8   6  10     2566.80     2739.37    231.08 o 
   9   6  10        5.34       69.53     36.45 o 
  10   6  10      784.54      818.81     73.29 o 
 -12   7  10       82.06       65.13     26.89 o 
 -11   7  10       61.48       67.36     25.75 o 
 -10   7  10      123.90      171.60     36.98 o 
  -9   7  10     1650.24     1629.65    111.72 o 
  -8   7  10      189.29      228.91     36.04 o 
  -7   7  10     8509.77     7987.66    205.10 o 
  -6   7  10     2395.19     2760.18    101.13 o 
  -5   7  10       20.21       58.29     14.43 o 
  -4   7  10      391.29      480.08     33.34 o 
  -3   7  10     1342.14     1246.23     70.12 o 
  -2   7  10        0.06       28.98     29.70 o 
  -1   7  10      741.55      601.80     38.94 o 
   0   7  10     7115.07     7132.98    154.51 o 
   1   7  10    14586.00    15272.60    215.22 o 
   2   7  10      319.45      291.24     37.75 o 
   3   7  10     5290.70     5310.32    110.21 o 
   4   7  10     4027.75     3794.51    165.52 o 
   5   7  10      136.40      190.47     30.81 o 
   6   7  10     3334.18     3336.33    231.25 o 
   7   7  10     4814.56     4943.15    349.41 o 
   8   7  10       25.77       17.14     31.67 o 
   9   7  10      325.54      220.54     64.42 o 
  10   7  10     1188.27     1283.59     88.56 o 
 -12   8  10      156.32      145.05     32.86 o 
 -11   8  10       10.63        5.05     36.16 o 
 -10   8  10      582.59      523.81     58.98 o 
  -9   8  10        1.56       37.78     28.36 o 
  -8   8  10     2467.01     2532.02    149.13 o 
  -7   8  10      757.75      730.51     49.61 o 
  -6   8  10      219.74      199.46     32.22 o 
  -5   8  10     2966.68     2649.90    116.16 o 
  -4   8  10       74.93       16.16     22.36 o 
  -3   8  10      118.48      112.57     20.22 o 
  -2   8  10     1451.31     1624.35     86.81 o 
  -1   8  10    10827.44    11379.76    261.45 o 
   0   8  10     1797.31     1709.92     82.79 o 
   1   8  10     1437.19     1524.88     76.06 o 
   2   8  10     7879.25     7845.76    149.81 o 
   3   8  10     3861.60     3632.60    100.01 o 
   4   8  10       14.31       26.39     19.02 o 
   5   8  10      183.62      138.87     60.56 o 
   6   8  10      183.73      258.33     43.39 o 
   7   8  10      249.97      104.55     57.52 o 
   8   8  10      718.60      694.61     61.86 o 
   9   8  10     2609.54     2572.52    184.02 o 
  10   8  10      268.50      259.83     53.61 o 
 -11   9  10       15.27        0.00     33.20 o 
 -10   9  10      192.02      192.56     87.78 o 
  -9   9  10      308.31      311.33     47.69 o 
  -8   9  10       75.28      103.26     23.72 o 
  -7   9  10        7.03       26.12     20.35 o 
  -6   9  10     5572.12     5674.39    181.60 o 
  -5   9  10        1.15       48.70     30.22 o 
  -4   9  10      651.64      669.85     47.50 o 
  -3   9  10     1081.43     1085.00     59.18 o 
  -2   9  10      473.60      551.44     36.17 o 
  -1   9  10      907.25      828.56     50.86 o 
   0   9  10    13936.48    14275.42    268.44 o 
   1   9  10     2129.48     2119.07    102.90 o 
   2   9  10      121.37      104.38     39.26 o 
   3   9  10      129.83       90.57     25.88 o 
   4   9  10     2183.45     2029.32    121.35 o 
   5   9  10      119.28       88.99     61.60 o 
   6   9  10       52.85       42.46     36.21 o 
   7   9  10        0.12       75.56     29.02 o 
   8   9  10     1642.81     1670.47    160.00 o 
   9   9  10      185.48      249.27     48.49 o 
 -11  10  10      161.50      122.52     51.50 o 
 -10  10  10      176.89      143.62     56.94 o 
  -9  10  10     1795.99     2090.35    175.44 o 
  -8  10  10      169.28      120.63     41.90 o 
  -7  10  10     2296.35     2379.01    117.96 o 
  -6  10  10      284.10      276.12     40.05 o 
  -5  10  10     7226.87     6852.24    277.77 o 
  -4  10  10      563.46      538.03     46.45 o 
  -3  10  10        9.61       53.59     19.75 o 
  -2  10  10       45.84       67.52     25.16 o 
  -1  10  10      420.32      567.84     38.50 o 
   0  10  10      122.20      119.62     25.50 o 
   1  10  10     2879.72     2786.96     81.66 o 
   2  10  10      127.62      171.25     31.39 o 
   3  10  10     2791.10     2926.64    164.39 o 
   4  10  10      118.16      120.18     28.17 o 
   5  10  10      302.74      347.04     46.54 o 
   6  10  10      111.87      183.31     45.67 o 
   7  10  10      229.53      224.49     49.27 o 
   8  10  10      478.64      456.91     62.35 o 
   9  10  10     1267.16     1442.41    122.96 o 
 -10  11  10      209.10      157.51     46.93 o 
  -9  11  10     1172.99     1169.36    110.94 o 
  -8  11  10       53.49       80.68     41.88 o 
  -7  11  10     1834.28     1613.69    138.91 o 
  -6  11  10     1497.51     1231.81     99.63 o 
  -5  11  10      243.20      239.84     29.53 o 
  -4  11  10     1554.51     1361.39     79.29 o 
  -3  11  10        7.28       21.70     24.00 o 
  -2  11  10      231.62      328.92     32.83 o 
  -1  11  10     3359.49     3223.79    121.43 o 
   0  11  10     1847.69     1862.54    114.13 o 
   1  11  10     5535.90     5757.08    147.24 o 
   2  11  10        0.47      106.78     39.17 o 
   3  11  10     2100.79     1998.88    195.72 o 
   4  11  10      127.92      199.97     41.77 o 
   5  11  10      128.48       88.26     33.67 o 
   6  11  10      981.15     1075.54     82.32 o 
   7  11  10      415.89      443.29     59.86 o 
   8  11  10      356.86      351.52     61.75 o 
  -9  12  10        1.33       90.20     36.91 o 
  -8  12  10     5068.73     4685.43    485.17 o 
  -7  12  10      571.82      590.79     59.95 o 
  -6  12  10       55.41      115.12     29.88 o 
  -5  12  10      179.87      120.34     27.86 o 
  -4  12  10      478.03      389.70     36.57 o 
  -3  12  10     1067.90      909.84     71.87 o 
  -2  12  10      420.46      443.19     37.87 o 
  -1  12  10        0.57       26.69     22.75 o 
   0  12  10      954.66      965.57     61.82 o 
   1  12  10      316.51      423.80     45.17 o 
   2  12  10     9770.73    10589.64    363.32 o 
   3  12  10      338.75      357.71     55.53 o 
   4  12  10        2.57       18.95     75.23 o 
   5  12  10      225.72      278.00     44.82 o 
   6  12  10       39.97        0.00     42.48 o 
   7  12  10      826.55      840.14     79.04 o 
  -8  13  10       79.70       82.81     41.97 o 
  -7  13  10     1432.83     1322.86    110.36 o 
  -6  13  10     1250.05     1378.47    106.18 o 
  -5  13  10       96.13       80.17     28.67 o 
  -4  13  10      600.53      582.15     48.24 o 
  -3  13  10      556.07      534.09     38.03 o 
  -2  13  10      121.13      197.59     37.15 o 
  -1  13  10        9.72        0.00     22.92 o 
   0  13  10     3818.18     3464.24    156.01 o 
   1  13  10     3014.87     3160.81    168.35 o 
   2  13  10        2.24       64.63     44.31 o 
   3  13  10      690.94      803.08     78.95 o 
   4  13  10      106.75      197.10     39.78 o 
   5  13  10        1.49       70.17     35.08 o 
   6  13  10      316.53      227.82     50.64 o 
  -7  14  10      542.72      510.90     70.68 o 
  -6  14  10      614.96      666.07     67.72 o 
  -5  14  10     1193.05      968.74    102.97 o 
  -4  14  10       64.44       73.54     20.69 o 
  -3  14  10      111.30       70.20     22.55 o 
  -2  14  10      495.78      469.93     45.42 o 
  -1  14  10      707.06      664.82     53.21 o 
   0  14  10     1954.59     1889.71    142.10 o 
   1  14  10     1008.01      893.25     67.87 o 
   2  14  10      827.24      800.68     85.69 o 
   3  14  10      430.34      382.14     54.35 o 
   4  14  10        0.52       60.36     31.08 o 
   5  14  10       11.91       14.42     46.47 o 
  -6  15  10      867.56      752.30     78.45 o 
  -5  15  10      403.85      336.69     77.72 o 
  -4  15  10      361.77      308.26     49.17 o 
  -3  15  10      174.45      148.52     29.54 o 
  -2  15  10      152.15      214.00     33.27 o 
  -1  15  10      213.47      183.98     37.83 o 
   0  15  10      555.41      501.60     56.79 o 
   1  15  10      542.38      452.09     51.24 o 
   2  15  10      127.88      109.28     36.44 o 
   3  15  10       30.27       27.39     61.01 o 
   4  15  10      280.65      331.92     52.03 o 
  -4  16  10      456.12      408.63     61.97 o 
  -3  16  10      194.38      135.90     28.82 o 
  -2  16  10      171.43      112.46     28.94 o 
  -1  16  10      187.56      180.37     26.92 o 
   0  16  10       18.38       24.70     21.70 o 
   1  16  10      106.86       68.51     33.75 o 
   2  16  10       59.38      108.62     30.98 o 
 -13   0  11     3979.52     3313.51    361.19 o 
 -11   0  11      160.67      191.13     41.71 o 
  -9   0  11       56.31        0.00     20.11 o 
  -7   0  11    23553.65    25402.29    478.04 o 
  -5   0  11     1918.28     1932.65     68.35 o 
  -3   0  11    17221.68    17309.13    529.28 o 
  -1   0  11     2216.91     2569.99     90.60 o 
   1   0  11    32503.83    31937.65    917.00 o 
   3   0  11    15445.72    14730.10    338.98 o 
   5   0  11     1778.20     1658.94     85.81 o 
   7   0  11     2660.09     2984.23    194.14 o 
   9   0  11     1024.44      906.97    107.20 o 
  11   0  11      514.55      289.61     74.77 o 
 -13   1  11        0.64        0.00     20.27 o 
 -12   1  11      728.65      672.25     61.47 o 
 -11   1  11        2.55       27.84     18.50 o 
 -10   1  11      183.27      232.77     30.80 o 
  -9   1  11      470.83      422.47     35.69 o 
  -8   1  11    11016.53    11224.00    195.50 o 
  -7   1  11       56.27       41.47     12.91 o 
  -6   1  11     4153.72     4373.70    161.22 o 
  -5   1  11    12122.04    11554.19    218.28 o 
  -4   1  11    17686.57    18199.58    196.99 o 
  -3   1  11     2124.57     2244.75     62.43 o 
  -2   1  11     4579.45     4340.37     89.36 o 
  -1   1  11       51.49       31.45     10.73 o 
   0   1  11     4665.10     4594.60     82.26 o 
   1   1  11      894.85      827.46     51.53 o 
   2   1  11    28669.17    26997.24    571.26 o 
   3   1  11     1092.53     1022.48     53.80 o 
   4   1  11       36.76       61.59     12.33 o 
   5   1  11      413.40      488.27     32.65 o 
   6   1  11        4.49       19.70     18.26 o 
   7   1  11        0.51        6.18     19.86 o 
   8   1  11      282.34      328.50     32.93 o 
   9   1  11      929.03      928.75     58.71 o 
  10   1  11     1542.39     1308.32     85.11 o 
  11   1  11        0.19       51.64     35.30 o 
 -13   2  11      225.56      227.75     48.19 o 
 -12   2  11      846.81      749.10     70.96 o 
 -11   2  11       28.65       62.40     25.09 o 
 -10   2  11      198.20      227.73     32.64 o 
  -9   2  11     2390.63     2175.73    119.98 o 
  -8   2  11       67.55      104.94     30.07 o 
  -7   2  11     2664.69     2877.99    105.03 o 
  -6   2  11    12464.85    12666.05    234.24 o 
  -5   2  11     2817.72     2678.87     85.32 o 
  -4   2  11    12015.09    11257.36    162.78 o 
  -3   2  11    11593.92    10653.38    192.58 o 
  -2   2  11     3166.69     3221.95     95.46 o 
  -1   2  11      207.73      196.43     20.22 o 
   0   2  11     7871.04     7075.33    116.18 o 
   1   2  11    18557.79    18553.13    237.81 o 
   2   2  11     4994.44     4958.50    137.57 o 
   3   2  11      344.49      256.49     40.09 o 
   4   2  11    24433.85    25471.69    356.37 o 
   5   2  11      991.75      945.21     54.63 o 
   6   2  11      830.48      889.52     49.14 o 
   7   2  11       26.46       44.78     23.65 o 
   8   2  11     2237.95     2271.04    118.69 o 
   9   2  11      497.99      409.95     44.06 o 
  10   2  11     1991.59     1676.75    132.48 o 
  11   2  11     1360.10     1178.40    107.14 o 
 -13   3  11       23.66       56.14     21.16 o 
 -12   3  11       24.63       84.74     25.49 o 
 -11   3  11      352.83      371.00     38.98 o 
 -10   3  11       66.06       55.90     25.57 o 
  -9   3  11      404.32      434.71     36.37 o 
  -8   3  11      196.48      335.33     38.72 o 
  -7   3  11    16983.59    18470.12    352.77 o 
  -6   3  11      869.23     1009.41     76.08 o 
  -5   3  11     8495.59     8047.63    133.55 o 
  -4   3  11     3283.41     3222.19     83.98 o 
  -3   3  11      309.28      336.64     19.79 o 
  -2   3  11        0.11       19.60     14.94 o 
  -1   3  11     3369.19     3099.73     72.22 o 
   0   3  11      158.33      198.88     20.89 o 
   1   3  11    11443.25    10761.26    205.66 o 
   2   3  11     4259.78     4279.21    115.72 o 
   3   3  11    26375.74    27326.11    415.61 o 
   4   3  11     2080.40     2054.95     94.54 o 
   5   3  11     1055.10     1180.44     72.03 o 
   6   3  11       39.97       45.18     18.12 o 
   7   3  11       78.72       90.52     21.90 o 
   8   3  11      351.33      388.71     46.10 o 
   9   3  11     3416.97     3653.46    318.16 o 
  10   3  11        6.39      106.88     76.23 o 
  11   3  11      235.93      216.14     48.09 o 
 -13   4  11      337.01      312.24     42.27 o 
 -12   4  11       41.48       54.60     20.03 o 
 -11   4  11      117.26      116.17     24.02 o 
 -10   4  11       38.54       87.61     16.43 o 
  -9   4  11     1100.78     1267.86     81.17 o 
  -8   4  11       38.37       67.29     16.37 o 
  -7   4  11     3744.33     3926.75     98.75 o 
  -6   4  11    21959.42    22272.76    292.54 o 
  -5   4  11     3390.52     3390.49     66.48 o 
  -4   4  11     2966.89     2439.21    125.53 o 
  -3   4  11     2627.91     2785.90     76.61 o 
  -2   4  11     1200.27     1229.55     58.13 o 
  -1   4  11    12059.28    11598.41    304.39 o 
   0   4  11    11840.99    11510.70    182.57 o 
   1   4  11     7802.99     7358.84    129.68 o 
   2   4  11     8387.90     8698.73    146.52 o 
   3   4  11     4136.07     4153.35    128.29 o 
   4   4  11     9444.51     9826.98    250.86 o 
   5   4  11      125.08      178.86     26.09 o 
   6   4  11       27.34       46.44     23.48 o 
   7   4  11        0.72       52.77     24.67 o 
   8   4  11      386.61      416.32     62.68 o 
   9   4  11     1020.75     1083.66     85.99 o 
  10   4  11     2785.43     3068.84    252.47 o 
  11   4  11      333.25      240.45     99.17 o 
 -13   5  11       18.13       30.34     17.60 o 
 -12   5  11      157.92      109.00     26.97 o 
 -11   5  11      484.92      491.04     50.55 o 
 -10   5  11      628.18      524.64     53.78 o 
  -9   5  11       19.56       47.59     17.28 o 
  -8   5  11    11377.33    11798.89    205.64 o 
  -7   5  11        9.72       43.52     18.28 o 
  -6   5  11      419.66      397.34     43.23 o 
  -5   5  11    17998.42    17863.55    478.59 o 
  -4   5  11     7558.73     7638.36    227.12 o 
  -3   5  11      206.22      152.73     20.90 o 
  -2   5  11     3287.18     2986.40     66.32 o 
  -1   5  11     2568.41     2503.97    119.70 o 
   0   5  11       45.89       37.59     13.22 o 
   1   5  11       35.57       35.28     16.29 o 
   2   5  11    44979.72    46049.55    433.60 o 
   3   5  11     2312.05     2335.84     74.09 o 
   4   5  11        6.41        0.26     19.83 o 
   5   5  11     1386.69     1405.25     81.38 o 
   6   5  11      284.17      258.05     42.44 o 
   7   5  11      492.87      632.27     62.63 o 
   8   5  11     1963.86     1936.32    154.25 o 
   9   5  11      516.92      633.25     67.84 o 
  10   5  11      620.96      618.56     76.84 o 
 -12   6  11       87.48       61.21     26.45 o 
 -11   6  11       44.96       36.68     23.98 o 
 -10   6  11       47.77      124.24     29.15 o 
  -9   6  11     1281.78     1347.96     91.98 o 
  -8   6  11     1050.48      906.76     67.87 o 
  -7   6  11     9923.69     9974.36    232.19 o 
  -6   6  11      114.46      103.26     21.72 o 
  -5   6  11     3781.57     3359.40    141.06 o 
  -4   6  11      785.99      749.03     87.95 o 
  -3   6  11     6014.25     6172.07    261.03 o 
  -2   6  11       25.71       12.72     16.69 o 
  -1   6  11      635.60      650.29     38.78 o 
   0   6  11     2337.66     1919.75     67.67 o 
   1   6  11    15061.76    14434.93    277.97 o 
   2   6  11      281.86      218.79     25.12 o 
   3   6  11     9770.21    10060.34    205.42 o 
   4   6  11        7.51       27.99     15.49 o 
   5   6  11      921.34      942.08     71.73 o 
   6   6  11      572.97      750.78     73.92 o 
   7   6  11     1656.41     1547.67    124.53 o 
   8   6  11      661.75      736.82     62.02 o 
   9   6  11      312.51      272.92     55.55 o 
  10   6  11     1774.60     1748.38    127.95 o 
 -12   7  11      429.90      505.70     61.54 o 
 -11   7  11       35.25       48.31     18.23 o 
 -10   7  11      516.23      590.51     45.72 o 
  -9   7  11       84.53      103.55     31.63 o 
  -8   7  11     3404.25     3235.36    127.81 o 
  -7   7  11      885.37      936.91     70.79 o 
  -6   7  11     3543.97     3477.41    130.75 o 
  -5   7  11        2.94        0.00     17.72 o 
  -4   7  11     8190.70     8533.06    251.33 o 
  -3   7  11      848.23      866.49     53.23 o 
  -2   7  11      110.55       69.02     18.79 o 
  -1   7  11     1337.44     1360.38     78.28 o 
   0   7  11     4601.09     4134.69    179.46 o 
   1   7  11     1098.82     1159.90     59.96 o 
   2   7  11    10003.73     9865.65    203.92 o 
   3   7  11     2390.48     2050.66    113.52 o 
   4   7  11      684.45      690.38     54.94 o 
   5   7  11        3.86       38.57     32.94 o 
   6   7  11        6.03        0.00     31.04 o 
   7   7  11      328.85      444.59     54.25 o 
   8   7  11      143.67      105.53     39.77 o 
   9   7  11      439.31      495.32     61.96 o 
  10   7  11      958.23      760.44     73.91 o 
 -12   8  11      734.08      640.71     81.02 o 
 -11   8  11      244.41      243.82     50.43 o 
 -10   8  11      126.90       71.21     27.84 o 
  -9   8  11      352.48      516.44     55.32 o 
  -8   8  11       81.82       50.20     28.85 o 
  -7   8  11     1197.42     1174.99     74.36 o 
  -6   8  11     6728.60     6716.71    179.74 o 
  -5   8  11      121.61       71.90     21.28 o 
  -4   8  11      487.26      497.20     42.10 o 
  -3   8  11        8.69       25.81     13.54 o 
  -2   8  11     1767.42     1886.07    102.57 o 
  -1   8  11      817.53      906.61     51.73 o 
   0   8  11      932.28      993.48     57.41 o 
   1   8  11     8836.66     8552.99    158.61 o 
   2   8  11      365.60      395.35     41.49 o 
   3   8  11      354.05      212.88     44.24 o 
   4   8  11     6402.70     6469.87    192.18 o 
   5   8  11      572.25      622.87     69.59 o 
   6   8  11      280.67      275.08     41.64 o 
   7   8  11      381.35      308.83     49.96 o 
   8   8  11     1194.82     1282.03    109.25 o 
   9   8  11        0.49        0.00     34.37 o 
 -11   9  11      377.32      439.23     54.30 o 
 -10   9  11      587.38      614.19     70.08 o 
  -9   9  11       25.87       46.18     35.35 o 
  -8   9  11      235.44      244.91     39.82 o 
  -7   9  11     3237.42     3231.04    119.99 o 
  -6   9  11      641.27      662.48     58.10 o 
  -5   9  11     8074.02     8373.70    247.34 o 
  -4   9  11      676.77      685.28     44.97 o 
  -3   9  11      120.30      147.06     27.22 o 
  -2   9  11      808.92      732.85     46.23 o 
  -1   9  11      528.79      579.04     35.11 o 
   0   9  11     1312.68     1207.16     65.05 o 
   1   9  11      785.25      766.83     52.96 o 
   2   9  11     2487.80     2351.61    127.08 o 
   3   9  11     3955.63     3806.04    121.50 o 
   4   9  11     1336.57     1410.33    152.57 o 
   5   9  11      942.00      860.54     87.76 o 
   6   9  11        6.97       16.15     38.66 o 
   7   9  11      157.33      281.35     53.31 o 
   8   9  11      105.76      119.52     38.92 o 
   9   9  11     2105.48     2362.13    150.59 o 
 -11  10  11      318.25      395.61     57.90 o 
 -10  10  11       54.22       75.79     53.87 o 
  -9  10  11       97.43      138.17     46.70 o 
  -8  10  11      191.78      196.08     42.87 o 
  -7  10  11      920.29      897.86     78.05 o 
  -6  10  11     4818.77     4615.70    187.07 o 
  -5  10  11      179.91      196.98     33.33 o 
  -4  10  11     1764.61     1605.75     86.83 o 
  -3  10  11      677.98      621.42     49.68 o 
  -2  10  11      490.56      527.98     33.84 o 
  -1  10  11      832.21      853.92     67.82 o 
   0  10  11     2770.75     2886.44     75.15 o 
   1  10  11        8.07        1.07     32.92 o 
   2  10  11     1340.03     1393.98     92.99 o 
   3  10  11     1195.41     1085.71     82.99 o 
   4  10  11     1651.14     1762.52    161.19 o 
   5  10  11        0.34        0.00     42.19 o 
   6  10  11      317.67      425.29     56.33 o 
   7  10  11      254.95      307.01     48.80 o 
   8  10  11      184.80      193.03     52.97 o 
 -10  11  11      184.49      223.99     37.26 o 
  -9  11  11      113.29      159.06     40.43 o 
  -8  11  11     2898.95     3075.59    219.31 o 
  -7  11  11     1605.91     1469.44    162.73 o 
  -6  11  11       54.35       28.59     23.09 o 
  -5  11  11     1759.19     1416.98     94.40 o 
  -4  11  11     2822.59     2792.15    115.42 o 
  -3  11  11      676.61      639.62     51.32 o 
  -2  11  11      652.28      591.88     51.75 o 
  -1  11  11      231.09      279.48     38.30 o 
   0  11  11      115.39      103.55     18.26 o 
   1  11  11       94.20      123.02     27.69 o 
   2  11  11     9625.31     9797.03    241.18 o 
   3  11  11     2135.14     2122.70    201.32 o 
   4  11  11        0.03       10.29     45.64 o 
   5  11  11     1168.93     1236.83     95.17 o 
   6  11  11       54.19       73.27     36.49 o 
   7  11  11      408.76      423.57     62.32 o 
   8  11  11      751.81      643.14     86.42 o 
  -9  12  11      765.94      747.81     74.62 o 
  -8  12  11       44.83        2.29     23.37 o 
  -7  12  11     1314.50     1185.69    107.02 o 
  -6  12  11      200.77      189.37     31.23 o 
  -5  12  11     1923.39     1718.44    148.46 o 
  -4  12  11      387.99      362.03     43.19 o 
  -3  12  11      402.12      427.76     34.65 o 
  -2  12  11        1.18        3.85     16.66 o 
  -1  12  11       68.21       33.85     28.33 o 
   0  12  11     1015.98      849.60     70.40 o 
   1  12  11     8046.34     8898.54    204.29 o 
   2  12  11        1.37       91.16     31.10 o 
   3  12  11      906.62      866.61     67.61 o 
   4  12  11        3.10       13.09     52.62 o 
   5  12  11      340.06      319.51     51.12 o 
   6  12  11      615.53      712.67     78.69 o 
   7  12  11      172.18      143.62     40.59 o 
  -8  13  11      637.66      614.88     55.11 o 
  -7  13  11     1365.43     1328.52    107.25 o 
  -6  13  11       98.06      103.05     26.24 o 
  -5  13  11       77.81       61.96     25.12 o 
  -4  13  11      227.99      201.12     40.15 o 
  -3  13  11      386.88      432.94     41.07 o 
  -2  13  11       59.17       53.86     23.22 o 
  -1  13  11      387.52      402.33     41.19 o 
   0  13  11     1254.11     1216.06     96.22 o 
   1  13  11     1526.08     1272.50     98.90 o 
   2  13  11     3368.82     3043.73    177.08 o 
   3  13  11     1293.26     1162.66    104.72 o 
   4  13  11        0.38       59.32     28.47 o 
   5  13  11        0.01       18.06     35.87 o 
   6  13  11       31.71       77.56     35.13 o 
  -7  14  11      398.12      434.69     66.77 o 
  -6  14  11     2102.92     1889.33    175.29 o 
  -5  14  11        5.04       25.39     25.22 o 
  -4  14  11       10.79       31.49     21.85 o 
  -3  14  11        3.70        9.06     18.31 o 
  -2  14  11       26.03       11.18     21.43 o 
  -1  14  11      721.08      678.32     56.54 o 
   0  14  11      913.21      793.57     67.85 o 
   1  14  11      771.67      743.52     72.95 o 
   2  14  11        0.05        0.00     24.25 o 
   3  14  11      300.98      328.21     60.70 o 
   4  14  11      446.10      373.94     57.31 o 
   5  14  11       57.88      109.11     41.41 o 
  -5  15  11     3506.76     3560.33    248.17 o 
  -4  15  11       33.26       36.54     30.91 o 
  -3  15  11       45.15       68.62     22.06 o 
  -2  15  11       48.79       47.41     24.73 o 
  -1  15  11      136.12       32.28     40.14 o 
   0  15  11      582.81      570.96     64.47 o 
   1  15  11       69.55      101.85     35.56 o 
   2  15  11       51.23       65.99     34.48 o 
   3  15  11      287.81      248.52     50.11 o 
  -3  16  11       42.86       43.47     20.61 o 
  -2  16  11       20.25       31.70     34.26 o 
  -1  16  11       23.56       51.45     27.11 o 
   0  16  11       98.19      105.44     28.01 o 
   1  16  11       40.42       90.46     29.03 o 
 -12   0  12      566.90      517.90     76.75 o 
 -10   0  12      184.23      281.52     52.15 o 
  -8   0  12     3500.07     3016.55    201.09 o 
  -6   0  12     8092.78     7904.22    224.43 o 
  -4   0  12    47003.43    46204.29   1260.20 o 
  -2   0  12     6536.53     6482.85    194.36 o 
   0   0  12     1833.23     2082.27    159.97 o 
   2   0  12    48444.54    47455.48    578.84 o 
   4   0  12     4479.04     4252.93    131.99 o 
   6   0  12     1691.84     1462.94    120.48 o 
   8   0  12      239.38      207.71     45.77 o 
  10   0  12      946.78      738.30     89.47 o 
 -13   1  12     2316.98     1990.03    102.16 o 
 -12   1  12     1173.57     1006.33     71.37 o 
 -11   1  12        3.63       22.49     15.88 o 
 -10   1  12      540.26      550.19     42.56 o 
  -9   1  12      306.62      231.07     31.38 o 
  -8   1  12     1902.28     1791.00     83.31 o 
  -7   1  12     8111.19     7853.64    156.99 o 
  -6   1  12     4591.00     4590.40    101.00 o 
  -5   1  12     4726.59     4646.51    120.31 o 
  -4   1  12      419.60      390.65     44.51 o 
  -3   1  12    21603.88    23252.06    283.20 o 
  -2   1  12      129.33      144.94     22.79 o 
  -1   1  12      419.83      519.64     41.74 o 
   0   1  12      423.97      429.95     27.36 o 
   1   1  12     6441.58     6283.40    109.60 o 
   2   1  12      231.34      225.38     25.64 o 
   3   1  12    17910.59    17140.33    263.35 o 
   4   1  12     4825.87     4553.07    114.55 o 
   5   1  12     4883.13     4364.90    101.89 o 
   6   1  12       26.58       25.01     21.42 o 
   7   1  12      305.94      285.98     34.97 o 
   8   1  12      291.06      297.23     31.17 o 
   9   1  12      309.08      308.57     34.30 o 
  10   1  12       13.66        0.00     25.54 o 
  11   1  12      929.20      759.31     72.10 o 
 -13   2  12       65.93       64.58     24.60 o 
 -12   2  12      902.25      853.02     98.84 o 
 -11   2  12     1620.76     1546.09     98.58 o 
 -10   2  12      226.05      277.79     32.62 o 
  -9   2  12      637.73      607.55     45.79 o 
  -8   2  12     1586.57     1458.19    100.32 o 
  -7   2  12     4801.59     5208.82    120.53 o 
  -6   2  12     2355.70     2367.83     70.01 o 
  -5   2  12     8235.75     8022.69    134.60 o 
  -4   2  12      718.11      553.79     34.17 o 
  -3   2  12     6380.60     6733.33    142.57 o 
  -2   2  12     1836.42     1856.83     90.80 o 
  -1   2  12       16.93       40.31      9.50 o 
   0   2  12     1946.94     1992.34     38.89 o 
   1   2  12       28.56       39.34     17.17 o 
   2   2  12    11613.49    11280.62    279.60 o 
   3   2  12    21366.30    21719.33    609.64 o 
   4   2  12     1552.88     1575.39     97.78 o 
   5   2  12     1175.45     1265.78     72.84 o 
   6   2  12     2562.88     2547.49    108.29 o 
   7   2  12      220.40      254.32     32.62 o 
   8   2  12       32.85       27.75     34.90 o 
   9   2  12     1328.16     1226.70     84.05 o 
  10   2  12      415.10      475.36     74.34 o 
  11   2  12       55.30       27.20     17.52 o 
 -13   3  12       42.58       15.82     19.13 o 
 -12   3  12      785.96      606.26     58.50 o 
 -11   3  12      752.63      798.65     66.77 o 
 -10   3  12      828.26      767.68     59.37 o 
  -9   3  12       38.29       17.89     14.45 o 
  -8   3  12     1776.76     1953.09     97.95 o 
  -7   3  12        0.15        0.00     19.81 o 
  -6   3  12    12530.66    13553.62    182.00 o 
  -5   3  12       71.92       80.32     15.87 o 
  -4   3  12     5806.67     5303.18    132.43 o 
  -3   3  12     1768.47     2070.27     68.15 o 
  -2   3  12        4.41        3.57     20.51 o 
  -1   3  12        2.13        0.00     17.13 o 
   0   3  12     6132.84     5448.55    117.66 o 
   1   3  12     7313.14     7726.73    146.33 o 
   2   3  12    13044.23    12976.65    279.09 o 
   3   3  12      573.28      491.31    147.00 o 
   4   3  12    18071.88    19073.89    530.10 o 
   5   3  12       54.93       69.39     18.87 o 
   6   3  12        0.09       19.23     19.16 o 
   7   3  12       29.54       18.45     17.98 o 
   8   3  12      172.60      184.97     30.48 o 
   9   3  12      167.20      219.51     43.41 o 
  10   3  12     3475.20     3540.51    214.26 o 
 -13   4  12        2.04       36.89     26.83 o 
 -12   4  12       78.07       87.36     47.76 o 
 -11   4  12     2466.98     2255.21    133.99 o 
 -10   4  12     1068.99     1205.77     79.72 o 
  -9   4  12       11.87       17.88     17.23 o 
  -8   4  12     1686.51     1953.32     80.45 o 
  -7   4  12     3502.47     3763.78    110.17 o 
  -6   4  12      943.70      935.90     74.93 o 
  -5   4  12     5079.50     4692.64    104.69 o 
  -4   4  12     2168.31     2081.48     63.88 o 
  -3   4  12       13.16        7.24     17.39 o 
  -2   4  12      120.83      153.43     19.74 o 
  -1   4  12     1196.67     1508.33     66.68 o 
   0   4  12      400.96      437.46     22.61 o 
   1   4  12      307.83      383.75     28.47 o 
   2   4  12     3328.73     3375.59     76.14 o 
   3   4  12    21376.44    21619.02    514.99 o 
   4   4  12       87.98       81.55     16.10 o 
   5   4  12      885.63      936.10     58.63 o 
   6   4  12     1326.88     1182.51     83.56 o 
   7   4  12      115.73       75.82     15.13 o 
   8   4  12      163.49      118.83     32.79 o 
   9   4  12     2239.44     2458.65    183.92 o 
  10   4  12       19.47       51.10     46.88 o 
 -12   5  12      341.04      347.04     48.34 o 
 -11   5  12       41.07       78.13     31.92 o 
 -10   5  12      501.56      533.41     47.48 o 
  -9   5  12     1218.54     1384.82     71.04 o 
  -8   5  12       38.04       19.96     26.73 o 
  -7   5  12     2660.60     2590.19    166.07 o 
  -6   5  12     2491.16     2545.99     73.79 o 
  -5   5  12     5971.67     5904.12    138.78 o 
  -4   5  12      964.47      855.33     51.05 o 
  -3   5  12    14409.42    14795.56    298.86 o 
  -2   5  12     3493.87     3550.83     80.19 o 
  -1   5  12     4995.10     5007.57    110.66 o 
   0   5  12       35.17       68.42     14.33 o 
   1   5  12    15724.55    16064.00    307.70 o 
   2   5  12      601.38      540.98     51.70 o 
   3   5  12     2670.03     2537.22     85.50 o 
   4   5  12     3358.91     3375.52    128.50 o 
   5   5  12      247.97      287.69     37.48 o 
   6   5  12        6.96        0.00     22.79 o 
   7   5  12      155.16      135.86     25.65 o 
   8   5  12      230.51      338.15     53.96 o 
   9   5  12      110.94       77.83     28.56 o 
  10   5  12      221.91      182.16     45.43 o 
 -12   6  12      524.27      464.30     57.87 o 
 -11   6  12       15.09       89.98     30.55 o 
 -10   6  12      345.35      260.19     52.22 o 
  -9   6  12      328.19      346.85     36.62 o 
  -8   6  12     3566.25     3587.07    102.56 o 
  -7   6  12     1937.23     1741.71    113.56 o 
  -6   6  12      594.27      568.33     43.54 o 
  -5   6  12     4751.03     4570.59    123.90 o 
  -4   6  12    22813.30    22636.34    675.96 o 
  -3   6  12      200.34      205.01     27.01 o 
  -2   6  12      587.11      658.36     42.01 o 
  -1   6  12      579.77      572.20     30.65 o 
   0   6  12     1935.82     2091.08     82.88 o 
   1   6  12     1092.45     1127.38     66.10 o 
   2   6  12    13848.50    14083.06    196.67 o 
   3   6  12     1812.22     1679.66     83.96 o 
   4   6  12       72.48       43.20     28.24 o 
   5   6  12     1369.87     1410.35     98.74 o 
   6   6  12     1531.88     1535.06    105.08 o 
   7   6  12     1198.08     1312.85    101.51 o 
   8   6  12      177.25      159.69     37.85 o 
   9   6  12      784.85      823.26     88.89 o 
  10   6  12     1004.84     1092.35     86.82 o 
 -12   7  12      215.97      282.61     47.25 o 
 -11   7  12        2.11       17.48     15.30 o 
 -10   7  12       28.17       28.82     22.40 o 
  -9   7  12        9.12        0.00     36.83 o 
  -8   7  12       79.64       90.08     23.70 o 
  -7   7  12     4472.72     3988.41    106.60 o 
  -6   7  12     3286.00     3383.64     89.52 o 
  -5   7  12     4352.03     4229.75    191.28 o 
  -4   7  12      374.60      378.48     44.44 o 
  -3   7  12     7110.05     6997.32    203.27 o 
  -2   7  12       26.29       50.43     13.23 o 
  -1   7  12      895.51     1104.89     63.02 o 
   0   7  12     1950.26     1928.92     71.28 o 
   1   7  12     2048.69     2215.61    106.06 o 
   2   7  12      475.69      577.82     62.72 o 
   3   7  12     6668.94     6445.46    145.93 o 
   4   7  12     3437.76     3306.11    163.67 o 
   5   7  12     4175.07     4137.28    118.15 o 
   6   7  12      501.43      586.15     53.76 o 
   7   7  12       19.26      120.04     41.89 o 
   8   7  12       32.29       91.65     42.12 o 
   9   7  12      374.45      397.96     57.64 o 
 -11   8  12      693.12      663.00     69.62 o 
 -10   8  12      382.94      380.23     49.27 o 
  -9   8  12       58.61       62.12     19.14 o 
  -8   8  12      211.83      265.17     29.92 o 
  -7   8  12     1705.45     1589.65     92.85 o 
  -6   8  12        6.36       30.92     23.35 o 
  -5   8  12     8663.39     8888.18    264.31 o 
  -4   8  12     3032.47     3026.75    111.01 o 
  -3   8  12     3699.85     3886.78    129.09 o 
  -2   8  12      461.41      508.57     38.25 o 
  -1   8  12       10.21       11.13     20.80 o 
   0   8  12     1307.98     1277.94     75.44 o 
   1   8  12      180.26      179.71     25.42 o 
   2   8  12     3662.51     3595.23     81.40 o 
   3   8  12     4988.11     5702.28    151.50 o 
   4   8  12      435.73      464.88     49.00 o 
   5   8  12     1175.06     1126.25     93.31 o 
   6   8  12      276.96      299.08     58.13 o 
   7   8  12        0.18       39.72     38.90 o 
   8   8  12        6.73       73.05     34.80 o 
   9   8  12      407.95      342.24     74.81 o 
 -11   9  12      728.19      741.49     69.33 o 
 -10   9  12      147.93      131.07     30.86 o 
  -9   9  12      466.71      570.66     64.11 o 
  -8   9  12       28.50       26.78     21.88 o 
  -7   9  12      621.43      582.60     45.56 o 
  -6   9  12    11555.88    12649.65    341.60 o 
  -5   9  12      242.70      218.86     40.07 o 
  -4   9  12      832.40      778.64     61.61 o 
  -3   9  12      758.21      784.48     48.27 o 
  -2   9  12     1293.30     1360.62     79.13 o 
  -1   9  12       86.25      108.01     21.72 o 
   0   9  12     1090.49     1229.66     73.30 o 
   1   9  12     6972.39     6823.33    202.74 o 
   2   9  12     1304.90     1554.48     78.74 o 
   3   9  12     2827.65     2949.71    146.70 o 
   4   9  12     8816.19     9648.46    259.69 o 
   5   9  12      148.97      162.54     44.36 o 
   6   9  12       15.53        0.00     48.38 o 
   7   9  12       44.81        1.00     71.49 o 
   8   9  12      312.41      300.29     54.21 o 
 -10  10  12      581.11      692.86     71.77 o 
  -9  10  12        0.66       28.61     18.41 o 
  -8  10  12      141.60      148.63     49.47 o 
  -7  10  12     3423.91     3190.22    235.28 o 
  -6  10  12      431.92      436.01     38.92 o 
  -5  10  12     4425.33     4463.66    148.31 o 
  -4  10  12     3131.32     3170.56    151.73 o 
  -3  10  12        1.94       15.08     24.64 o 
  -2  10  12      231.70      267.01     34.39 o 
  -1  10  12      181.62      139.90     24.45 o 
   0  10  12      804.59      828.72     52.20 o 
   1  10  12       12.72       18.83     21.58 o 
   2  10  12      509.68      525.83     69.98 o 
   3  10  12     4896.92     5408.85    318.20 o 
   4  10  12      624.63      574.09     63.21 o 
   5  10  12     1427.29     1563.21    130.27 o 
   6  10  12      228.86      219.97     45.99 o 
   7  10  12        0.73       50.22     44.22 o 
   8  10  12       50.49      102.55     49.20 o 
 -10  11  12       57.89       95.16     29.88 o 
  -9  11  12       39.16       13.16     35.00 o 
  -8  11  12      598.80      636.82     89.36 o 
  -7  11  12      358.90      423.56     50.44 o 
  -6  11  12     1498.53     1271.10     82.35 o 
  -5  11  12     1895.04     1940.47    110.96 o 
  -4  11  12      404.10      412.86     34.37 o 
  -3  11  12     1548.36     1442.60     79.54 o 
  -2  11  12     1523.34     1677.24     82.91 o 
  -1  11  12     1119.46     1032.30     59.79 o 
   0  11  12      138.74       95.23     19.78 o 
   1  11  12     6641.97     7473.46    188.52 o 
   2  11  12     1222.20     1186.94    100.05 o 
   3  11  12      623.78      476.57     67.76 o 
   4  11  12      448.38      560.33     57.75 o 
   5  11  12      605.35      716.76     67.62 o 
   6  11  12      222.99      215.43     44.72 o 
   7  11  12       36.98      110.36     33.92 o 
  -9  12  12       24.65       94.87     50.13 o 
  -8  12  12      795.51      800.18     84.38 o 
  -7  12  12       29.43       75.11     24.96 o 
  -6  12  12      476.41      431.18     43.55 o 
  -5  12  12      918.33      892.18     82.42 o 
  -4  12  12     2202.82     2051.17     92.01 o 
  -3  12  12      287.96      265.01     37.74 o 
  -2  12  12      325.51      253.28     33.48 o 
  -1  12  12      195.05      190.64     36.36 o 
   0  12  12      778.31      776.04     58.44 o 
   1  12  12      413.09      357.55     44.74 o 
   2  12  12     5237.05     5547.78    277.65 o 
   3  12  12       24.55       89.75     29.31 o 
   4  12  12      370.88      546.35     65.82 o 
   5  12  12      461.84      480.44     86.68 o 
   6  12  12      329.46      278.19     52.87 o 
  -8  13  12       28.70      145.12     48.46 o 
  -7  13  12      382.91      371.46     52.28 o 
  -6  13  12      191.61       54.25     35.70 o 
  -5  13  12     1264.07     1057.27    119.42 o 
  -4  13  12      307.94      270.11     35.56 o 
  -3  13  12      487.14      456.65     38.95 o 
  -2  13  12      148.59      139.14     26.85 o 
  -1  13  12      229.30      252.14     43.78 o 
   0  13  12     1738.05     1729.81    127.23 o 
   1  13  12     1819.69     1603.52    113.41 o 
   2  13  12      622.98      691.42     64.19 o 
   3  13  12      318.27      316.11     61.18 o 
   4  13  12      152.41      153.67     47.65 o 
   5  13  12      615.35      564.78     85.70 o 
  -7  14  12      258.52      247.98     52.75 o 
  -6  14  12      211.09      212.54     42.75 o 
  -5  14  12      814.19      694.52     69.21 o 
  -4  14  12      874.51      920.09     74.56 o 
  -3  14  12      222.27      198.05     30.86 o 
  -2  14  12       82.07       77.79     23.13 o 
  -1  14  12       77.60       72.86     26.70 o 
   0  14  12      816.02      804.00     71.15 o 
   1  14  12      391.53      261.40     45.80 o 
   2  14  12      495.37      354.24     53.11 o 
   3  14  12      891.96      964.88     94.79 o 
   4  14  12      181.28      202.55     42.16 o 
  -5  15  12       25.26       73.22     35.81 o 
  -4  15  12      148.05      168.46     30.83 o 
  -3  15  12        6.26       34.07     18.01 o 
  -2  15  12      438.70      323.22     38.73 o 
  -1  15  12      336.27      318.20     69.97 o 
   0  15  12        3.93        0.00     25.38 o 
   1  15  12      201.76      181.23     49.38 o 
   2  15  12        0.47      114.33     31.61 o 
   3  15  12       58.40       76.08     32.77 o 
 -13   0  13     2350.15     2146.84    160.73 o 
 -11   0  13      552.53      537.06     62.47 o 
  -9   0  13       33.75      102.20     34.28 o 
  -7   0  13    11850.43    12025.40    451.15 o 
  -5   0  13    30671.96    31471.84    838.97 o 
  -3   0  13    13713.61    14064.73    330.72 o 
  -1   0  13      452.54      435.45     57.95 o 
   1   0  13     4337.04     5122.94    220.11 o 
   3   0  13    22695.50    22880.29    503.00 o 
   5   0  13     5770.63     5403.34    162.51 o 
   7   0  13      247.67      294.50     46.64 o 
   9   0  13      854.27      634.34     86.95 o 
 -13   1  13      612.25      462.25     45.25 o 
 -12   1  13      377.65      320.21     36.63 o 
 -11   1  13      587.47      458.11     47.35 o 
 -10   1  13      854.89      782.20     69.81 o 
  -9   1  13      181.77      149.02     26.72 o 
  -8   1  13      693.63      637.39     40.81 o 
  -7   1  13        3.34       47.43     26.88 o 
  -6   1  13       19.69       35.22     16.14 o 
  -5   1  13     4029.94     4430.22    104.57 o 
  -4   1  13    34649.53    36349.86    599.27 o 
  -3   1  13     3746.39     3450.88    178.88 o 
  -2   1  13      161.90      153.47     18.79 o 
  -1   1  13     2982.92     3180.56    117.41 o 
   0   1  13      280.87      305.17     25.60 o 
   1   1  13        4.11        0.00     12.63 o 
   2   1  13     5666.45     6276.40    137.26 o 
   3   1  13     6905.18     6486.30    151.22 o 
   4   1  13      576.10      569.86     38.64 o 
   5   1  13     1288.95     1299.56     75.32 o 
   6   1  13     7132.68     7045.01    165.35 o 
   7   1  13      654.70      563.95     50.38 o 
   8   1  13       19.44       37.29     25.80 o 
   9   1  13       28.17       30.81     19.62 o 
  10   1  13      130.24      129.15     30.10 o 
 -13   2  13      453.45      366.67     47.45 o 
 -12   2  13     1897.09     1676.18    103.55 o 
 -11   2  13      123.94      159.18     32.98 o 
 -10   2  13     2509.53     2457.05    196.13 o 
  -9   2  13       14.06       28.75     17.99 o 
  -8   2  13      154.41       96.86     19.37 o 
  -7   2  13     1703.57     1739.91     82.22 o 
  -6   2  13     7411.82     7624.85    156.26 o 
  -5   2  13     1152.65     1228.72     62.29 o 
  -4   2  13       33.55       23.03     22.50 o 
  -3   2  13     2767.22     2675.83    103.34 o 
  -2   2  13     4833.39     4526.40    126.74 o 
  -1   2  13       11.07        0.00     16.14 o 
   0   2  13      167.73      161.13     20.41 o 
   1   2  13     3353.66     3256.04     62.68 o 
   2   2  13      635.19      578.59     32.43 o 
   3   2  13        0.40        2.10     22.06 o 
   4   2  13    12856.82    13385.85    349.08 o 
   5   2  13     1070.94     1259.93     74.95 o 
   6   2  13      211.94      153.41     27.30 o 
   7   2  13      179.02       84.64     29.43 o 
   8   2  13       16.55       40.19     28.75 o 
   9   2  13      128.77      113.46     27.92 o 
  10   2  13      325.12      381.68     52.72 o 
 -13   3  13        0.51       13.68     35.84 o 
 -12   3  13      286.01      220.93     32.29 o 
 -11   3  13     4998.93     5042.92    173.38 o 
 -10   3  13      631.44      713.34     53.74 o 
  -9   3  13      260.54      341.24     37.33 o 
  -8   3  13      113.12      178.41     26.75 o 
  -7   3  13     2830.82     3014.96     77.78 o 
  -6   3  13      555.96      606.90     43.70 o 
  -5   3  13      532.23      724.69     68.87 o 
  -4   3  13     3555.12     3739.43     78.34 o 
  -3   3  13     3792.65     3515.07     71.58 o 
  -2   3  13      210.69      111.68     20.90 o 
  -1   3  13     8862.36     9205.82    176.03 o 
   0   3  13     2003.17     1720.78     60.63 o 
   1   3  13     1036.54      874.38     49.90 o 
   2   3  13      801.39      926.61     51.80 o 
   3   3  13    23021.00    23497.47    612.99 o 
   4   3  13      242.31      275.12     29.72 o 
   5   3  13      940.00      942.84     74.73 o 
   6   3  13      231.53      253.03     31.21 o 
   7   3  13     1220.46     1110.01     68.74 o 
   8   3  13       88.99      150.86     28.01 o 
   9   3  13     1836.51     1862.00    177.90 o 
  10   3  13      656.79      657.67     71.65 o 
 -13   4  13      395.39      323.73     54.28 o 
 -12   4  13      902.74      759.78     83.11 o 
 -11   4  13      625.88      606.03     52.78 o 
 -10   4  13     2612.71     2442.79    127.73 o 
  -9   4  13        0.67       11.02     25.67 o 
  -8   4  13      958.76     1002.40     74.75 o 
  -7   4  13        3.17       40.83     19.83 o 
  -6   4  13     2641.20     2743.11    107.05 o 
  -5   4  13     2654.17     2548.37     86.41 o 
  -4   4  13     1030.09     1104.56     57.91 o 
  -3   4  13     4084.90     3575.98     85.12 o 
  -2   4  13    10959.06    10743.76    235.36 o 
  -1   4  13     1755.59     1644.15     62.26 o 
   0   4  13       27.47       29.45     15.46 o 
   1   4  13      728.01      720.66     45.84 o 
   2   4  13    12253.83    11802.17    227.97 o 
   3   4  13     1196.16     1207.37     61.75 o 
   4   4  13     2770.26     2755.69     78.69 o 
   5   4  13      364.78      390.06     38.56 o 
   6   4  13      169.70      213.16     42.11 o 
   7   4  13      507.09      502.48     41.43 o 
   8   4  13       86.90       71.36     45.73 o 
   9   4  13       49.26        0.00     27.27 o 
  10   4  13      657.77      680.75     65.05 o 
 -12   5  13      936.61      841.49     70.84 o 
 -11   5  13     1079.21      854.29     98.67 o 
 -10   5  13     2736.50     2895.13    163.76 o 
  -9   5  13      326.37      361.71     31.89 o 
  -8   5  13     1805.65     2065.08     81.31 o 
  -7   5  13      298.77      343.54     31.51 o 
  -6   5  13      983.48     1278.92     59.47 o 
  -5   5  13     2194.34     2093.82    108.81 o 
  -4   5  13    14727.73    14888.79    279.84 o 
  -3   5  13     3056.52     3032.92     78.62 o 
  -2   5  13     1373.66     1163.70     48.21 o 
  -1   5  13     3767.11     3790.08     88.05 o 
   0   5  13      290.29      426.30     25.83 o 
   1   5  13        0.64        7.93     16.72 o 
   2   5  13     9191.38     9538.44    189.81 o 
   3   5  13     1825.75     1791.56     93.00 o 
   4   5  13      519.02      524.89     50.39 o 
   5   5  13     1982.26     1900.12    101.80 o 
   6   5  13     4865.22     4627.83    208.95 o 
   7   5  13      165.32      116.34     26.36 o 
   8   5  13       37.43      116.57     34.93 o 
   9   5  13      284.94      257.91     84.79 o 
  10   5  13      922.31     1113.03     79.52 o 
 -12   6  13      272.40      241.09     38.33 o 
 -11   6  13      283.18      276.70     37.66 o 
 -10   6  13        4.31       34.54     25.63 o 
  -9   6  13      160.71      101.88     17.15 o 
  -8   6  13        0.13        0.00     18.38 o 
  -7   6  13     3160.03     3142.57    114.13 o 
  -6   6  13      231.18      276.10     39.04 o 
  -5   6  13     9630.44     9759.44    183.49 o 
  -4   6  13      132.65      143.84     23.42 o 
  -3   6  13    19859.37    19917.68    482.32 o 
  -2   6  13      805.96      715.67     59.73 o 
  -1   6  13     1351.46     1254.09     85.64 o 
   0   6  13     3792.13     3831.46     79.81 o 
   1   6  13     2807.21     2812.99     79.86 o 
   2   6  13     3202.28     3433.56    114.23 o 
   3   6  13     3529.38     3675.68     99.32 o 
   4   6  13     3536.36     3333.91     70.19 o 
   5   6  13     5370.18     5671.34    128.85 o 
   6   6  13       22.81       43.77     30.12 o 
   7   6  13      148.23       92.50     42.48 o 
   8   6  13        3.87       16.54     31.80 o 
   9   6  13       91.85       80.74     43.56 o 
 -12   7  13       13.47        2.03     39.40 o 
 -11   7  13      777.70      721.28     63.56 o 
 -10   7  13      115.66      137.94     31.71 o 
  -9   7  13       62.86       99.59     22.07 o 
  -8   7  13       12.99       46.22     11.91 o 
  -7   7  13      181.22      203.17     31.37 o 
  -6   7  13      107.27       40.46     28.05 o 
  -5   7  13      509.04      454.67     51.77 o 
  -4   7  13    22771.11    23590.32    579.89 o 
  -3   7  13      833.56      816.09     66.10 o 
  -2   7  13     1240.88     1153.74     66.80 o 
  -1   7  13        1.78        0.59     14.04 o 
   0   7  13      132.24      121.80     21.16 o 
   1   7  13        7.44        0.00     27.21 o 
   2   7  13     3386.76     3518.83    154.71 o 
   3   7  13     3583.52     3704.67     83.82 o 
   4   7  13     1398.83     1526.48     83.84 o 
   5   7  13      780.28      748.96     72.84 o 
   6   7  13     3233.35     3545.77    166.42 o 
   7   7  13      279.99      317.19     53.28 o 
   8   7  13       89.12      166.76     40.67 o 
   9   7  13      272.27      359.59     54.01 o 
 -11   8  13      294.64      257.19     41.24 o 
 -10   8  13      451.05      319.46     44.75 o 
  -9   8  13      155.22       88.58     25.40 o 
  -8   8  13      401.47      412.88     47.15 o 
  -7   8  13       84.99       39.12     17.54 o 
  -6   8  13     6968.65     7241.03    231.29 o 
  -5   8  13     1720.44     2015.99    101.48 o 
  -4   8  13      201.59      131.26     22.46 o 
  -3   8  13     2380.80     2320.25     92.51 o 
  -2   8  13     1064.43     1208.21     74.33 o 
  -1   8  13      417.83      374.69     40.88 o 
   0   8  13      159.39      156.33     28.51 o 
   1   8  13     1446.01     1439.36     65.57 o 
   2   8  13        5.15       35.05     18.57 o 
   3   8  13       17.81        0.00     25.58 o 
   4   8  13    11149.09    11392.13    231.31 o 
   5   8  13     1955.39     2260.17    165.54 o 
   6   8  13      163.06      212.31     41.86 o 
   7   8  13      157.51      164.34     44.38 o 
   8   8  13        0.05       90.89     38.05 o 
   9   8  13       58.61      110.32     34.40 o 
 -11   9  13     1377.25     1307.68     87.13 o 
 -10   9  13      324.76      324.48     43.67 o 
  -9   9  13        2.10       35.30     31.02 o 
  -8   9  13        1.65       30.53     23.01 o 
  -7   9  13      741.46      637.38     62.33 o 
  -6   9  13     1166.91     1235.42    134.07 o 
  -5   9  13     7422.53     7586.71    173.72 o 
  -4   9  13     4189.20     4399.56    187.12 o 
  -3   9  13     2269.57     2352.00    162.88 o 
  -2   9  13      440.91      457.18     34.66 o 
  -1   9  13     1235.03     1272.57     66.56 o 
   0   9  13     1563.93     1594.25     75.75 o 
   1   9  13      111.31      125.49     25.25 o 
   2   9  13       89.35      100.12     24.40 o 
   3   9  13     5623.38     5948.00    190.35 o 
   4   9  13      790.41      888.76     82.77 o 
   5   9  13      896.99      843.72     79.21 o 
   6   9  13      101.76       61.87     35.15 o 
   7   9  13      242.65      319.57     73.32 o 
   8   9  13      130.50      176.16     39.25 o 
 -10  10  13      560.43      427.08    101.21 o 
  -9  10  13      275.77      236.97     48.30 o 
  -8  10  13      146.75      142.21     31.05 o 
  -7  10  13     1625.48     1682.58    139.77 o 
  -6  10  13     1950.20     1837.17    112.78 o 
  -5  10  13     2220.63     1967.20    141.68 o 
  -4  10  13      908.49      963.13     76.65 o 
  -3  10  13      832.45      748.68     60.79 o 
  -2  10  13     8162.05     9173.14    172.89 o 
  -1  10  13     1635.04     1592.29     90.37 o 
   0  10  13       22.75       17.90     24.34 o 
   1  10  13        2.07       17.24     19.64 o 
   2  10  13     4348.81     4244.74    100.81 o 
   3  10  13     3431.98     3645.27    133.11 o 
   4  10  13     1914.02     2160.71    126.62 o 
   5  10  13      112.52      150.75     47.05 o 
   6  10  13       41.00       85.64     28.39 o 
   7  10  13       63.13       65.79     24.78 o 
   8  10  13        0.84        7.03     33.76 o 
  -9  11  13       95.38       70.56     25.93 o 
  -8  11  13      300.53      270.32     42.39 o 
  -7  11  13      391.57      349.98     43.09 o 
  -6  11  13      137.55      124.94     31.21 o 
  -5  11  13      334.25      383.93     42.02 o 
  -4  11  13     3157.25     3112.01    143.67 o 
  -3  11  13      236.66      213.29     32.73 o 
  -2  11  13        9.59       33.09     17.55 o 
  -1  11  13      626.31      646.46     50.39 o 
   0  11  13      298.11      263.60     35.93 o 
   1  11  13      625.13      574.52     52.40 o 
   2  11  13     3237.78     3256.99    189.82 o 
   3  11  13      736.17      787.58     68.91 o 
   4  11  13      276.43      342.41     53.80 o 
   5  11  13      221.48      225.25     43.87 o 
   6  11  13      681.37      665.29     75.63 o 
   7  11  13        9.92      146.30     33.48 o 
  -9  12  13       41.02       66.54     30.54 o 
  -8  12  13       15.48        4.65     30.42 o 
  -7  12  13       92.21       78.13     29.05 o 
  -6  12  13      443.14      442.79     48.81 o 
  -5  12  13     1438.53     1347.28     72.71 o 
  -4  12  13      104.77       95.36     22.84 o 
  -3  12  13     2940.36     3043.30    171.60 o 
  -2  12  13        5.74       11.18     26.32 o 
  -1  12  13       26.40       42.08     34.26 o 
   0  12  13      727.36      643.09     51.09 o 
   1  12  13     1863.55     1922.48    140.68 o 
   2  12  13       95.07      108.93     29.10 o 
   3  12  13       76.04      111.01     38.98 o 
   4  12  13      130.44      193.21     71.32 o 
   5  12  13     1615.75     1585.10    110.93 o 
   6  12  13       21.53       22.06     23.88 o 
  -8  13  13        4.31        2.75     28.10 o 
  -7  13  13      101.34      103.85     32.37 o 
  -6  13  13      190.14      151.11     33.11 o 
  -5  13  13       87.76       59.08     15.98 o 
  -4  13  13     2013.13     1632.98    113.72 o 
  -3  13  13       12.53       26.86     28.93 o 
  -2  13  13      390.52      397.60     46.33 o 
  -1  13  13      120.69      145.06     30.44 o 
   0  13  13      127.71      148.26     39.94 o 
   1  13  13      194.10      131.49     27.98 o 
   2  13  13      857.56      900.74     79.13 o 
   3  13  13      629.83      723.52     78.37 o 
   4  13  13      417.67      435.59     67.93 o 
   5  13  13       12.71      100.62     31.65 o 
  -6  14  13     1296.11     1142.91    107.65 o 
  -5  14  13      934.77      844.28    105.85 o 
  -4  14  13        0.70        6.31     28.16 o 
  -3  14  13      265.77      216.62     31.57 o 
  -2  14  13     1033.25      842.97     90.75 o 
  -1  14  13      370.10      355.00     46.41 o 
   0  14  13      131.55      102.48     29.15 o 
   1  14  13      179.59      158.07     33.41 o 
   2  14  13       40.28       71.53     27.74 o 
   3  14  13        0.91        0.00     56.80 o 
   4  14  13     1679.83     1547.71    151.52 o 
  -4  15  13        0.22       19.23     19.21 o 
  -3  15  13     1365.59     1132.28     77.01 o 
  -2  15  13       64.37       22.10     27.18 o 
  -1  15  13      277.96      204.57     37.09 o 
   0  15  13      273.10      213.61     42.21 o 
   1  15  13      119.56      145.71     39.91 o 
   2  15  13       27.97       27.24     29.97 o 
 -12   0  14      276.29      300.90     55.31 o 
 -10   0  14     1037.03     1278.03    127.21 o 
  -8   0  14     2261.28     2423.02    125.67 o 
  -6   0  14      132.21      181.87     38.73 o 
  -4   0  14    71584.81    78981.29   2080.50 o 
  -2   0  14      797.38      898.17    130.27 o 
   0   0  14     7372.57     7967.83    320.50 o 
   2   0  14     5920.77     6035.69    178.07 o 
   4   0  14     1438.96     1364.27    111.87 o 
   6   0  14     7824.63     8215.47    227.60 o 
   8   0  14      198.98      170.18     50.52 o 
  10   0  14        7.95       55.59     28.22 o 
 -13   1  14      917.00      770.20     57.12 o 
 -12   1  14      717.49      677.76     64.92 o 
 -11   1  14     1006.73     1020.06     75.05 o 
 -10   1  14     1540.27     1532.36    110.28 o 
  -9   1  14      936.96      842.04     72.04 o 
  -8   1  14      469.01      410.12     32.57 o 
  -7   1  14        5.81       39.12     15.02 o 
  -6   1  14     4354.37     4167.43    134.82 o 
  -5   1  14    15503.60    16366.31    309.39 o 
  -4   1  14     2197.65     1977.17    140.97 o 
  -3   1  14    11239.49    11398.93    224.41 o 
  -2   1  14     2461.02     2134.82     79.68 o 
  -1   1  14     5646.71     5769.62    194.91 o 
   0   1  14       37.85        0.00     18.60 o 
   1   1  14       23.90       14.77     11.89 o 
   2   1  14      893.86      914.96     51.34 o 
   3   1  14     2061.24     2353.39    105.18 o 
   4   1  14     7980.18     7770.66    141.74 o 
   5   1  14    10288.61    10896.87    217.53 o 
   6   1  14      308.00      269.01     33.70 o 
   7   1  14     1191.32     1225.86     78.68 o 
   8   1  14      605.09      499.52     43.32 o 
   9   1  14       64.48       46.73     18.78 o 
  10   1  14        0.19        0.00     34.64 o 
 -13   2  14      587.68      530.73     57.86 o 
 -12   2  14      787.15      659.43     59.19 o 
 -11   2  14     3022.55     3023.57    160.48 o 
 -10   2  14      623.75      596.31     45.91 o 
  -9   2  14       34.74       38.48     24.94 o 
  -8   2  14      722.82      691.02     50.30 o 
  -7   2  14      137.00       79.24     19.93 o 
  -6   2  14      908.10      950.68     62.13 o 
  -5   2  14      764.47      982.68     86.84 o 
  -4   2  14     2906.56     3185.02     76.84 o 
  -3   2  14    12405.33    11696.03    354.85 o 
  -2   2  14      459.61      368.17     37.15 o 
  -1   2  14    12777.29    12353.26    307.03 o 
   0   2  14        1.72       22.80     27.73 o 
   1   2  14      382.79      468.98     28.31 o 
   2   2  14        5.61       38.58     25.97 o 
   3   2  14     9664.86     9612.54    281.04 o 
   4   2  14     1131.98     1287.01     73.45 o 
   5   2  14      423.28      405.29     40.10 o 
   6   2  14     2825.95     2694.72    174.45 o 
   7   2  14     2162.82     2616.98    247.39 o 
   8   2  14      111.05      105.10     24.13 o 
   9   2  14      213.68      233.42     37.13 o 
  10   2  14      227.73      273.18     48.32 o 
 -13   3  14        0.49       37.01     35.81 o 
 -12   3  14     1928.18     1552.65    107.26 o 
 -11   3  14      130.47       95.55     22.96 o 
 -10   3  14     1943.03     1816.72     91.07 o 
  -9   3  14      339.93      345.92     34.63 o 
  -8   3  14        1.41        6.16     20.60 o 
  -7   3  14      501.53      447.36     33.51 o 
  -6   3  14      106.81       88.90     17.55 o 
  -5   3  14      911.38      934.98     65.56 o 
  -4   3  14       60.66       32.97     32.84 o 
  -3   3  14      354.05      367.27     33.39 o 
  -2   3  14    17083.37    16933.76    365.58 o 
  -1   3  14       11.67       14.68     23.69 o 
   0   3  14     3074.80     2870.51     65.67 o 
   1   3  14      766.00      855.88     41.83 o 
   2   3  14     9397.07     9541.48    197.48 o 
   3   3  14     2811.96     2599.19     71.73 o 
   4   3  14      693.78      743.29     46.89 o 
   5   3  14       32.99        0.00     24.81 o 
   6   3  14     1402.44     1468.22     81.77 o 
   7   3  14        3.55        5.43     25.20 o 
   8   3  14      663.37      570.31     61.19 o 
   9   3  14        5.25       58.37     38.18 o 
  10   3  14      180.01      155.63     38.01 o 
 -12   4  14      204.69      200.98     38.42 o 
 -11   4  14     6060.83     6063.83    240.39 o 
 -10   4  14     1981.94     1971.49    101.61 o 
  -9   4  14      341.73      336.34     29.39 o 
  -8   4  14       26.82       22.84     10.37 o 
  -7   4  14      730.85      702.29     49.96 o 
  -6   4  14      245.54      287.84     31.64 o 
  -5   4  14      109.16      126.61     21.35 o 
  -4   4  14     8185.67     8168.52    185.32 o 
  -3   4  14     4549.27     4073.79    152.30 o 
  -2   4  14      971.76      837.80     54.09 o 
  -1   4  14    10409.31    10190.60    255.54 o 
   0   4  14      753.47      696.67     58.16 o 
   1   4  14     1565.88     1547.57     71.01 o 
   2   4  14     1004.55      894.61     75.51 o 
   3   4  14     3120.74     3220.97    113.72 o 
   4   4  14       18.27       23.23     29.63 o 
   5   4  14      220.16      203.20     32.68 o 
   6   4  14     3277.05     3043.89    115.40 o 
   7   4  14      888.65      902.10     83.12 o 
   8   4  14       67.52      146.14     37.98 o 
   9   4  14       71.74       38.07     44.22 o 
  10   4  14       15.66       81.91     33.75 o 
 -12   5  14      840.70      772.86     81.58 o 
 -11   5  14      709.58      648.59     63.65 o 
 -10   5  14      922.88      775.09     54.77 o 
  -9   5  14     1635.68     1703.92    103.46 o 
  -8   5  14        5.71       21.99     25.54 o 
  -7   5  14      147.78      198.85     29.72 o 
  -6   5  14     1002.06      956.64     59.80 o 
  -5   5  14     4655.20     4388.43    146.16 o 
  -4   5  14     1217.47     1452.46    857.54 o 
  -3   5  14    15959.38    15862.16    322.29 o 
  -2   5  14     7836.37     7843.26    159.10 o 
  -1   5  14     2251.99     2250.42    100.96 o 
   0   5  14     4083.10     3800.61     81.86 o 
   1   5  14     1345.02     1495.19     86.03 o 
   2   5  14      843.59      818.08     58.47 o 
   3   5  14       82.96       42.95     29.06 o 
   4   5  14     5326.11     5583.41    143.19 o 
   5   5  14     3801.83     3264.33    190.92 o 
   6   5  14       91.14       86.59     25.45 o 
   7   5  14     1572.95     1505.58    115.51 o 
   8   5  14      283.32      310.10     47.84 o 
   9   5  14       18.36       10.28     28.02 o 
 -12   6  14       96.30       32.86     18.54 o 
 -11   6  14      469.89      424.71     68.71 o 
 -10   6  14     1937.20     1789.75    127.32 o 
  -9   6  14      201.81      217.47     34.74 o 
  -8   6  14        5.12        0.00     12.42 o 
  -7   6  14      109.88      157.78     29.35 o 
  -6   6  14      305.19      294.81     34.05 o 
  -5   6  14      579.87      502.46     40.94 o 
  -4   6  14    21081.21    22054.38    631.62 o 
  -3   6  14      485.67      682.92     57.07 o 
  -2   6  14      241.57      261.11     23.28 o 
  -1   6  14      571.75      490.64     35.69 o 
   0   6  14     1940.25     1914.68    108.14 o 
   1   6  14       25.22        0.00     16.48 o 
   2   6  14     2923.14     2840.30     61.86 o 
   3   6  14       38.05       34.98     17.35 o 
   4   6  14     1092.97      987.94     67.58 o 
   5   6  14       43.11       34.56     18.67 o 
   6   6  14     4701.04     4876.85    191.15 o 
   7   6  14      225.54      225.35     58.05 o 
   8   6  14        0.15       54.34     28.84 o 
   9   6  14      946.28     1060.15     89.75 o 
 -12   7  14      207.18      219.71     42.90 o 
 -11   7  14      262.49      291.50     43.12 o 
 -10   7  14      289.35      354.77     52.77 o 
  -9   7  14     1223.70     1207.99     74.42 o 
  -8   7  14      702.14      642.65     49.47 o 
  -7   7  14      107.35      168.82     28.18 o 
  -6   7  14      168.54      140.48     25.93 o 
  -5   7  14    11663.09    11819.74    232.53 o 
  -4   7  14      167.96      208.82     50.70 o 
  -3   7  14     3645.16     3775.41    108.41 o 
  -2   7  14     1112.72     1097.29     66.84 o 
  -1   7  14      574.43      603.48     42.14 o 
   0   7  14      416.96      336.15     38.39 o 
   1   7  14      435.68      432.22     32.11 o 
   2   7  14     1164.43     1057.29     64.70 o 
   3   7  14     2783.96     2639.89    115.83 o 
   4   7  14      802.36      749.56     66.75 o 
   5   7  14     9179.10     9970.45    310.25 o 
   6   7  14      210.36      174.60     54.20 o 
   7   7  14      351.22      321.48     47.55 o 
   8   7  14       30.34       90.44     35.33 o 
   9   7  14        6.84       84.58     36.08 o 
 -11   8  14      545.28      568.13     41.74 o 
 -10   8  14       27.29       32.47     24.80 o 
  -9   8  14       31.35       57.23     17.71 o 
  -8   8  14      175.64      116.55     33.74 o 
  -7   8  14      251.01      282.56     34.81 o 
  -6   8  14     1655.86     1654.12     88.08 o 
  -5   8  14     2182.14     2003.94    124.78 o 
  -4   8  14     1957.83     2005.99    106.01 o 
  -3   8  14     7132.98     6758.34    154.84 o 
  -2   8  14      904.39      916.97     58.00 o 
  -1   8  14     1978.29     2321.56    114.47 o 
   0   8  14       17.66       35.02     20.05 o 
   1   8  14      453.37      448.92     30.91 o 
   2   8  14      186.15      136.91     24.75 o 
   3   8  14     4527.94     4555.52    113.11 o 
   4   8  14     3345.04     3179.02    138.51 o 
   5   8  14      655.78      739.16     70.41 o 
   6   8  14      961.27     1009.70    121.28 o 
   7   8  14     1215.51     1231.19     97.59 o 
   8   8  14       47.67      109.45     56.11 o 
 -11   9  14      482.54      373.07     86.90 o 
 -10   9  14      831.11      661.81     57.10 o 
  -9   9  14        5.79       35.31     32.67 o 
  -8   9  14      538.86      457.55     50.64 o 
  -7   9  14     1490.69     1373.12     97.91 o 
  -6   9  14     1709.32     1539.96    115.85 o 
  -5   9  14      642.16      606.90     57.14 o 
  -4   9  14      111.54      136.78     29.77 o 
  -3   9  14        1.09       31.98     13.39 o 
  -2   9  14     7040.35     7449.62    182.87 o 
  -1   9  14      725.96      753.82     53.13 o 
   0   9  14       68.25      141.69     26.59 o 
   1   9  14     3012.90     2954.45    112.81 o 
   2   9  14      589.16      512.56     48.40 o 
   3   9  14     5295.33     5481.72    181.74 o 
   4   9  14     4906.21     4578.81    219.34 o 
   5   9  14        0.13        0.00     38.85 o 
   6   9  14       86.56      111.68     32.88 o 
   7   9  14       32.80       52.24     34.96 o 
   8   9  14      385.85      304.63     50.08 o 
 -10  10  14      466.21      389.63     56.30 o 
  -9  10  14        0.13       45.77     23.70 o 
  -8  10  14      174.27      128.46     36.51 o 
  -7  10  14       76.16       56.83     35.20 o 
  -6  10  14      356.01      326.95     36.70 o 
  -5  10  14      358.56      311.34     43.45 o 
  -4  10  14     4834.58     4788.23    196.44 o 
  -3  10  14     1090.16     1011.85     62.86 o 
  -2  10  14       90.77       71.59     22.82 o 
  -1  10  14     5059.88     5665.90    160.84 o 
   0  10  14      850.82      913.65     70.00 o 
   1  10  14      741.88      797.47     56.79 o 
   2  10  14     1264.96     1309.04     92.13 o 
   3  10  14      267.11      178.52     40.10 o 
   4  10  14        1.62        0.00     31.31 o 
   5  10  14        2.45       37.95     49.71 o 
   6  10  14     1177.98     1209.01    123.37 o 
   7  10  14      192.46      205.29     45.35 o 
  -9  11  14      709.26      573.60     70.92 o 
  -8  11  14      110.34      100.10     26.50 o 
  -7  11  14        8.53        7.37     13.31 o 
  -6  11  14      124.57      117.18     29.02 o 
  -5  11  14      229.92      184.24     38.86 o 
  -4  11  14       20.26       28.87     19.11 o 
  -3  11  14     3007.34     2974.34    217.31 o 
  -2  11  14     2674.95     2519.33    128.00 o 
  -1  11  14     1083.21     1143.89     71.69 o 
   0  11  14     1608.26     1536.98    117.70 o 
   1  11  14     1035.22      785.21     83.44 o 
   2  11  14      212.50      165.02     48.11 o 
   3  11  14      121.80      145.79     27.71 o 
   4  11  14      178.53      192.89     51.69 o 
   5  11  14     1085.21     1027.75     97.00 o 
   6  11  14        0.78       61.21     44.64 o 
  -8  12  14      167.27      159.16     33.93 o 
  -7  12  14        1.41        7.28     27.38 o 
  -6  12  14      286.69      269.96     34.69 o 
  -5  12  14       62.92       26.97     14.53 o 
  -4  12  14     2505.54     2288.35    132.85 o 
  -3  12  14       19.17       92.54     23.64 o 
  -2  12  14      254.12      252.39     37.47 o 
  -1  12  14       80.97      101.99     29.24 o 
   0  12  14      187.74      151.04     28.27 o 
   1  12  14       50.02       57.92     28.01 o 
   2  12  14       71.18        6.02     57.86 o 
   3  12  14        0.12       32.77     38.75 o 
   4  12  14      608.35      624.16     77.21 o 
   5  12  14       21.40       97.12     35.99 o 
  -7  13  14        0.35       62.76     54.45 o 
  -6  13  14       24.85        0.00     35.44 o 
  -5  13  14     1649.04     1411.22    100.69 o 
  -4  13  14      180.81      142.28     26.87 o 
  -3  13  14     1212.65     1079.56     76.55 o 
  -2  13  14      312.45      324.60     36.33 o 
  -1  13  14        1.19       15.77     22.06 o 
   0  13  14      456.25      458.74     58.38 o 
   1  13  14       43.48       39.53     23.16 o 
   2  13  14      284.88      183.00     44.49 o 
   3  13  14      103.08       49.28     80.69 o 
   4  13  14      350.25      464.02     63.55 o 
  -6  14  14      234.03      165.12     45.22 o 
  -5  14  14      370.77      339.11     42.15 o 
  -4  14  14     1028.00      974.22     75.74 o 
  -3  14  14      988.85      887.23     78.49 o 
  -2  14  14        0.58       38.85     15.35 o 
  -1  14  14      290.91      310.11     40.82 o 
   0  14  14       59.99      113.78     29.29 o 
   1  14  14      189.40      212.30     37.05 o 
   2  14  14      104.26       78.94     31.99 o 
   3  14  14      948.70      827.25     91.55 o 
  -3  15  14        0.28        9.56     41.49 o 
  -2  15  14     1850.43     1605.23    126.84 o 
  -1  15  14       69.30       75.94     33.28 o 
   0  15  14       31.70        0.00     27.58 o 
   1  15  14       45.19       13.24     41.48 o 
 -13   0  15      231.79      195.69     45.84 o 
 -11   0  15     2619.72     2404.10    148.88 o 
  -9   0  15     2587.38     2816.01    137.99 o 
  -7   0  15     1984.36     1815.96    216.63 o 
  -5   0  15    24513.88    25515.66    582.92 o 
  -3   0  15     7992.88     7983.98    230.05 o 
  -1   0  15    13753.60    12770.72    541.27 o 
   1   0  15     1153.78     1551.56     70.33 o 
   3   0  15     3990.19     3968.74    150.49 o 
   5   0  15    16211.71    16246.62    752.43 o 
   7   0  15     1343.45     1201.02    113.47 o 
   9   0  15      430.76      307.47     52.23 o 
 -13   1  15      261.56      268.86     44.27 o 
 -12   1  15       79.20       24.48     22.62 o 
 -11   1  15      394.46      316.12     36.81 o 
 -10   1  15     3720.95     3820.54    166.74 o 
  -9   1  15       76.87       96.12     19.80 o 
  -8   1  15      295.36      274.45     33.78 o 
  -7   1  15       70.60       59.13     15.68 o 
  -6   1  15      476.49      424.61     56.02 o 
  -5   1  15      155.20       74.02     15.30 o 
  -4   1  15    19084.82    20446.19    385.21 o 
  -3   1  15     4927.01     4921.83    187.10 o 
  -2   1  15      112.03      113.89     31.34 o 
  -1   1  15     2274.21     2185.24    110.29 o 
   0   1  15    14661.84    15164.96    362.59 o 
   1   1  15        7.21       42.51     11.69 o 
   2   1  15     1057.94      980.39     58.14 o 
   3   1  15     4093.35     3866.15    118.78 o 
   4   1  15     2588.36     2436.05    115.02 o 
   5   1  15       36.96       16.29     17.13 o 
   6   1  15     8524.24     9110.43    175.13 o 
   7   1  15     1251.66     1094.28     77.30 o 
   8   1  15        1.42       24.71     21.59 o 
   9   1  15       90.52      105.35     23.66 o 
  10   1  15      176.11      155.52     40.22 o 
 -13   2  15      381.17      296.38     46.05 o 
 -12   2  15     1054.03     1042.10     86.32 o 
 -11   2  15      616.56      608.64     52.97 o 
 -10   2  15      688.68      616.81     49.94 o 
  -9   2  15      563.29      682.77     56.06 o 
  -8   2  15     2854.37     2819.50    102.55 o 
  -7   2  15      114.90       61.87     19.75 o 
  -6   2  15       12.55        0.00     25.42 o 
  -5   2  15       99.69      144.60     24.89 o 
  -4   2  15      918.06      990.85     69.94 o 
  -3   2  15     6988.19     6727.43    234.21 o 
  -2   2  15    13898.89    13304.98    572.93 o 
  -1   2  15     3239.70     3068.88    115.01 o 
   0   2  15      183.72      136.26     21.07 o 
   1   2  15      554.81      661.45     49.84 o 
   2   2  15     1058.95     1127.71     57.82 o 
   3   2  15      357.57      320.74     36.43 o 
   4   2  15      923.28      964.53     61.01 o 
   5   2  15     1157.42     1220.75     83.19 o 
   6   2  15     4652.37     5016.71    246.47 o 
   7   2  15      423.41      451.42     42.26 o 
   8   2  15      934.36      875.02     82.95 o 
   9   2  15      154.89      145.74     31.51 o 
 -12   3  15      338.52      346.73     37.13 o 
 -11   3  15     6643.19     7044.31    203.39 o 
 -10   3  15      300.44      357.65     40.96 o 
  -9   3  15      108.90       92.19     17.99 o 
  -8   3  15        0.51        2.37     13.02 o 
  -7   3  15     1855.89     1784.79    107.12 o 
  -6   3  15      253.53      246.27     29.80 o 
  -5   3  15       56.46       76.36     18.63 o 
  -4   3  15      495.67      430.96     33.19 o 
  -3   3  15     8293.02     8285.83    192.24 o 
  -2   3  15      561.68      463.99     49.17 o 
  -1   3  15    13863.91    13611.11    405.44 o 
   0   3  15      731.40      860.28     64.11 o 
   1   3  15      226.31      277.83     22.41 o 
   2   3  15      203.18      258.44     29.54 o 
   3   3  15      750.13      785.53     51.33 o 
   4   3  15       63.91       38.48     19.55 o 
   5   3  15      951.94     1076.86     68.59 o 
   6   3  15      190.98      195.88     28.55 o 
   7   3  15     2510.74     2315.53    189.16 o 
   8   3  15       18.11        0.00     23.35 o 
   9   3  15        8.49       21.87     29.69 o 
 -12   4  15     1802.27     1650.79    126.86 o 
 -11   4  15      581.01      654.18     57.42 o 
 -10   4  15     1143.33      928.23     77.26 o 
  -9   4  15      691.50      758.22     55.68 o 
  -8   4  15      870.79      797.62     66.17 o 
  -7   4  15      356.00      361.23     41.38 o 
  -6   4  15       11.40        0.00     24.11 o 
  -5   4  15      308.66      307.68     35.94 o 
  -4   4  15       17.57       20.10     48.13 o 
  -3   4  15     6452.80     6090.29    279.44 o 
  -2   4  15    18817.62    19561.53    453.14 o 
  -1   4  15     1116.98     1066.53     60.19 o 
   0   4  15     4380.86     4233.66     92.82 o 
   1   4  15       24.76       24.65     26.90 o 
   2   4  15     1503.41     1505.53     83.69 o 
   3   4  15     1416.41     1289.73     77.08 o 
   4   4  15       48.99       93.28     23.34 o 
   5   4  15      614.33      660.29     63.73 o 
   6   4  15      339.38      326.24     39.33 o 
   7   4  15      484.80      430.70     45.13 o 
   8   4  15     1173.68     1256.03    102.71 o 
   9   4  15      127.83      144.82     33.74 o 
 -12   5  15      348.88      234.87     36.55 o 
 -11   5  15      367.94      385.97     59.71 o 
 -10   5  15     4728.95     4734.35    191.95 o 
  -9   5  15       26.73       43.82     17.08 o 
  -8   5  15      627.22      641.56     54.60 o 
  -7   5  15       26.72       45.61     14.54 o 
  -6   5  15       35.70       25.30     15.02 o 
  -5   5  15       43.36        4.68     16.79 o 
  -4   5  15    10036.17    10351.73    226.37 o 
  -3   5  15     4913.97     4991.45    172.32 o 
  -2   5  15       60.80       22.77     25.94 o 
  -1   5  15     1455.07     1560.22     88.25 o 
   0   5  15     6482.67     6471.78    138.74 o 
   1   5  15       14.29        0.09     18.69 o 
   2   5  15       60.98       63.39     21.55 o 
   3   5  15     1327.07     1346.92     61.72 o 
   4   5  15      973.76      974.02     65.95 o 
   5   5  15      121.95       86.25     20.90 o 
   6   5  15     3731.16     3654.70    180.04 o 
   7   5  15     1573.48     1704.86    122.26 o 
   8   5  15      148.41       95.73     47.13 o 
   9   5  15      293.01      430.91     65.07 o 
 -12   6  15        0.02       58.63     30.32 o 
 -11   6  15      970.89      953.04    111.47 o 
 -10   6  15       38.65       49.24     33.43 o 
  -9   6  15     2514.31     2555.89    142.64 o 
  -8   6  15      171.67      200.12     27.08 o 
  -7   6  15      205.77      180.68     28.17 o 
  -6   6  15     1060.83     1013.42     71.04 o 
  -5   6  15     8810.16     8465.92    197.29 o 
  -4   6  15     3229.17     2941.62    135.07 o 
  -3   6  15     4328.70     4395.59    203.04 o 
  -2   6  15      224.63      203.79     29.74 o 
  -1   6  15     4565.78     4443.85    138.01 o 
   0   6  15       43.20       34.40     13.42 o 
   1   6  15     1884.35     1927.77    111.87 o 
   2   6  15      852.56      800.52     60.40 o 
   3   6  15      471.32      447.43     38.67 o 
   4   6  15     1026.51     1101.40     90.10 o 
   5   6  15     6900.57     7365.22    221.48 o 
   6   6  15      481.00      466.87     47.71 o 
   7   6  15      915.90      866.90     73.45 o 
   8   6  15       56.42       98.63     31.33 o 
   9   6  15      189.09      183.34     47.63 o 
 -11   7  15      800.82      743.93     88.70 o 
 -10   7  15      621.66      650.26     69.15 o 
  -9   7  15       19.52       24.64     21.74 o 
  -8   7  15      868.14      831.32     66.11 o 
  -7   7  15      654.50      608.07     47.65 o 
  -6   7  15      795.60      771.97     65.38 o 
  -5   7  15        9.77       19.90     22.03 o 
  -4   7  15     9876.30     9739.29    307.14 o 
  -3   7  15      393.73      368.20     45.10 o 
  -2   7  15      148.40      108.78     21.90 o 
  -1   7  15      848.09      922.84     54.97 o 
   0   7  15     1886.38     1847.20    108.77 o 
   1   7  15      213.41      154.15     24.53 o 
   2   7  15      546.37      527.72     44.40 o 
   3   7  15      448.52      423.88     43.10 o 
   4   7  15     1344.26     1335.81     98.80 o 
   5   7  15      206.73       87.87     31.81 o 
   6   7  15     3943.17     4120.32    275.63 o 
   7   7  15      638.33      548.08     74.02 o 
   8   7  15      153.44      146.05     46.48 o 
 -11   8  15        0.32       15.53     35.08 o 
 -10   8  15      197.95      249.36     72.40 o 
  -9   8  15     1001.09      962.70    102.81 o 
  -8   8  15     1264.21     1242.47     85.76 o 
  -7   8  15      554.76      535.10     46.08 o 
  -6   8  15        8.97       36.65     20.64 o 
  -5   8  15      460.37      354.08     36.69 o 
  -4   8  15     1265.22     1118.10     78.65 o 
  -3   8  15       89.86       68.49     34.28 o 
  -2   8  15     5166.87     5580.73    231.14 o 
  -1   8  15      100.80       51.11     24.83 o 
   0   8  15       38.85      122.31     30.13 o 
   1   8  15      415.79      424.49     38.13 o 
   2   8  15        7.79        0.00     22.82 o 
   3   8  15     1648.96     1755.75    139.82 o 
   4   8  15     3063.53     2869.87    132.41 o 
   5   8  15     1126.90     1004.51     86.97 o 
   6   8  15     2568.64     2608.51    173.10 o 
   7   8  15       14.08       26.25     27.94 o 
   8   8  15      328.20      267.15     58.17 o 
 -10   9  15       75.19       72.25     41.90 o 
  -9   9  15      146.73       53.95     46.40 o 
  -8   9  15      173.58      154.44     27.12 o 
  -7   9  15      225.00      174.46     34.34 o 
  -6   9  15      692.02      663.55     48.88 o 
  -5   9  15       11.44       37.83     14.29 o 
  -4   9  15      768.59      867.69     68.55 o 
  -3   9  15     6471.74     6591.93    200.85 o 
  -2   9  15      493.08      531.12     52.30 o 
  -1   9  15     4939.88     5093.08    152.00 o 
   0   9  15      966.96     1004.38     63.59 o 
   1   9  15      197.59      186.54     32.39 o 
   2   9  15      813.94      821.36     69.98 o 
   3   9  15     2446.50     2400.96    122.29 o 
   4   9  15      344.21      337.84     45.67 o 
   5   9  15       68.28       52.26     32.43 o 
   6   9  15      227.84       41.86     78.82 o 
   7   9  15     1637.14     1557.42    121.23 o 
 -10  10  15      315.52      228.30     84.10 o 
  -9  10  15      244.80      106.72     70.55 o 
  -8  10  15      357.65      309.69     46.72 o 
  -7  10  15     1023.05      846.72     80.95 o 
  -6  10  15       63.92       22.21     24.42 o 
  -5  10  15     1282.86     1113.84     80.91 o 
  -4  10  15      148.63       92.34     18.12 o 
  -3  10  15      363.64      321.55     34.99 o 
  -2  10  15     9379.24     9769.06    236.61 o 
  -1  10  15     1081.82     1053.36     67.78 o 
   0  10  15     1027.84      991.94     65.97 o 
   1  10  15        0.31       44.38     22.58 o 
   2  10  15       51.44       40.76     20.80 o 
   3  10  15     1322.55     1275.38     96.98 o 
   4  10  15       10.80       61.74     45.02 o 
   5  10  15      808.69      905.65     84.23 o 
   6  10  15       13.36       25.41     34.23 o 
   7  10  15      439.87      473.40     58.46 o 
  -9  11  15       12.90       28.66     25.70 o 
  -8  11  15        0.19       52.07     27.91 o 
  -7  11  15      260.59      189.10     35.86 o 
  -6  11  15        8.20       85.95     24.12 o 
  -5  11  15       67.46      102.88     25.87 o 
  -4  11  15     2162.08     2208.04    120.42 o 
  -3  11  15     1235.88     1093.08     77.95 o 
  -2  11  15        9.16       26.92     15.66 o 
  -1  11  15      833.40      806.32     54.04 o 
   0  11  15      843.73      833.13     68.30 o 
   1  11  15       38.72       55.38     23.51 o 
   2  11  15      410.20      425.96     45.02 o 
   3  11  15       31.13       39.58     45.63 o 
   4  11  15      479.33      437.17     67.66 o 
   5  11  15      103.31      134.50     36.15 o 
   6  11  15     1369.71     1334.93    103.23 o 
  -8  12  15       28.55       58.29     39.49 o 
  -7  12  15       94.26      107.05     23.42 o 
  -6  12  15      143.95      150.80     29.34 o 
  -5  12  15       11.19       23.63     27.56 o 
  -4  12  15     1059.45      895.45     65.17 o 
  -3  12  15     2856.42     2793.28    133.89 o 
  -2  12  15        4.13        0.00     26.02 o 
  -1  12  15      832.36      724.56     55.39 o 
   0  12  15      137.92      173.08     30.75 o 
   1  12  15      497.47      502.05     55.04 o 
   2  12  15       17.07       19.95     39.30 o 
   3  12  15      365.99      402.63     58.20 o 
   4  12  15       45.13       34.78     51.70 o 
   5  12  15     1044.86     1069.88     79.57 o 
  -7  13  15       93.60       56.43     28.62 o 
  -6  13  15      184.90      159.81     33.72 o 
  -5  13  15      174.46      143.87     27.56 o 
  -4  13  15      839.96      719.96     72.34 o 
  -3  13  15        1.59       37.65     18.11 o 
  -2  13  15        0.88        9.44     29.53 o 
  -1  13  15      130.76      153.85     29.87 o 
   0  13  15      254.21      216.10     37.58 o 
   1  13  15      109.46       83.21     26.74 o 
   2  13  15        0.30       18.95     48.71 o 
   3  13  15       29.50        2.57     42.23 o 
   4  13  15      722.63      640.99     75.73 o 
  -5  14  15      863.12      864.64     93.57 o 
  -4  14  15       74.69       79.22     28.61 o 
  -3  14  15       10.40        0.82     20.08 o 
  -2  14  15     1635.29     1293.53     84.83 o 
  -1  14  15        5.88        9.28     35.53 o 
   0  14  15       45.56       29.77     49.71 o 
   1  14  15       18.03       34.92     19.12 o 
   2  14  15        1.65       84.45     35.91 o 
 -12   0  16      780.41      819.67    160.68 o 
 -10   0  16     4012.46     4220.45    175.09 o 
  -8   0  16      955.44      954.24    140.64 o 
  -6   0  16     1457.20     1316.85    121.13 o 
  -4   0  16     7681.62     7602.72    283.02 o 
  -2   0  16     2469.44     2615.27     94.01 o 
   0   0  16    16052.74    16388.69    451.99 o 
   2   0  16      736.73      823.92     80.76 o 
   4   0  16    10549.85    10529.11    270.95 o 
   6   0  16     8330.19     8881.32    247.41 o 
   8   0  16      195.47      181.61     53.27 o 
 -12   1  16       14.51       94.72     30.62 o 
 -11   1  16     1713.81     1507.57    105.14 o 
 -10   1  16      416.73      334.82     42.19 o 
  -9   1  16     3470.77     3356.83    198.77 o 
  -8   1  16     1057.76      928.73     70.16 o 
  -7   1  16      514.55      393.50     40.86 o 
  -6   1  16       89.23      155.01     28.65 o 
  -5   1  16     4599.26     4266.27    142.40 o 
  -4   1  16     4294.33     4230.40     96.01 o 
  -3   1  16      740.64      848.69     69.67 o 
  -2   1  16     1704.11     1836.91    135.49 o 
  -1   1  16    13812.77    13720.20    368.77 o 
   0   1  16      255.43      275.33     28.58 o 
   1   1  16     4449.38     4533.05    103.24 o 
   2   1  16       49.81       78.96     26.82 o 
   3   1  16     2103.79     2242.34    132.25 o 
   4   1  16      298.43      398.61     39.67 o 
   5   1  16     3743.52     3460.18    112.53 o 
   6   1  16     2133.18     1884.56    130.93 o 
   7   1  16      659.28      659.34     51.00 o 
   8   1  16      300.87      223.24     34.52 o 
   9   1  16      864.83      573.72     62.50 o 
 -12   2  16      158.92      136.67     33.29 o 
 -11   2  16     1734.19     1609.68    115.63 o 
 -10   2  16     3683.90     3796.72    197.45 o 
  -9   2  16      834.53      826.46     66.90 o 
  -8   2  16       47.92       57.27     20.47 o 
  -7   2  16     5824.20     6140.46    211.70 o 
  -6   2  16       16.59       47.65     27.11 o 
  -5   2  16        3.11       17.29     24.01 o 
  -4   2  16      968.37      879.90     90.26 o 
  -3   2  16     4054.99     4008.26    142.26 o 
  -2   2  16       20.11       14.82     25.59 o 
  -1   2  16     2852.51     2801.82     86.90 o 
   0   2  16     8398.08     8004.20    160.28 o 
   1   2  16      382.90      410.19     33.70 o 
   2   2  16      607.70      683.95     40.72 o 
   3   2  16       36.43        0.00     21.10 o 
   4   2  16       58.97      139.86     31.90 o 
   5   2  16       57.42       57.31     18.54 o 
   6   2  16      783.69      781.71     61.96 o 
   7   2  16     2875.47     2759.23    130.40 o 
   8   2  16       86.98       49.09     34.13 o 
   9   2  16        6.06        0.00     28.60 o 
 -12   3  16     1665.11     1437.55     88.06 o 
 -11   3  16       34.99       22.77     46.50 o 
 -10   3  16      277.12      289.62     41.58 o 
  -9   3  16      438.34      551.96     50.89 o 
  -8   3  16     6166.70     6507.86    174.50 o 
  -7   3  16      137.75      192.62     32.79 o 
  -6   3  16     3109.51     3447.33    117.54 o 
  -5   3  16       23.65       80.89     24.46 o 
  -4   3  16      688.00      738.56     60.95 o 
  -3   3  16        0.13        0.00     15.92 o 
  -2   3  16    28171.02    29610.44    956.46 o 
  -1   3  16      219.06      218.19     33.61 o 
   0   3  16      170.90      117.57     21.59 o 
   1   3  16      225.45      247.12     28.80 o 
   2   3  16      385.64      462.39     45.18 o 
   3   3  16     1738.98     1799.85    102.19 o 
   4   3  16       12.44        0.77     26.34 o 
   5   3  16        5.45       38.73     15.97 o 
   6   3  16     1664.66     1404.37     94.14 o 
   7   3  16        7.47       14.03     29.45 o 
   8   3  16     1780.02     1602.12    126.59 o 
   9   3  16        4.03       61.99     26.67 o 
 -12   4  16       11.70       10.10     37.24 o 
 -11   4  16     3156.44     2981.73    212.41 o 
 -10   4  16     1245.34     1152.06     95.46 o 
  -9   4  16     2233.63     2274.46    198.10 o 
  -8   4  16       46.53       30.19     23.41 o 
  -7   4  16     4456.97     4536.17    141.37 o 
  -6   4  16      299.61      361.11     43.37 o 
  -5   4  16      111.64      111.06     32.88 o 
  -4   4  16     2340.17     2434.79    104.68 o 
  -3   4  16     7412.15     7546.38    150.32 o 
  -2   4  16      143.46       38.89     21.45 o 
  -1   4  16    12091.48    12442.72    252.41 o 
   0   4  16     4948.99     4937.90    111.61 o 
   1   4  16     1292.45     1322.91     76.97 o 
   2   4  16        0.11        0.00     17.65 o 
   3   4  16      859.70      794.33     56.45 o 
   4   4  16        4.19       36.97     20.48 o 
   5   4  16       53.51        3.41     19.83 o 
   6   4  16     1910.92     1862.30    109.55 o 
   7   4  16     1841.49     1700.19    107.32 o 
   8   4  16        8.55       83.85     31.28 o 
   9   4  16      271.74      275.20     50.42 o 
 -12   5  16      193.43      210.21     83.54 o 
 -11   5  16     1803.95     1787.80    130.11 o 
 -10   5  16      207.22      182.26     33.76 o 
  -9   5  16     2370.79     2068.47    139.86 o 
  -8   5  16     1417.84     1435.35     99.40 o 
  -7   5  16     1251.92     1150.95     84.02 o 
  -6   5  16       16.34      100.72     31.07 o 
  -5   5  16      881.34      979.05     63.33 o 
  -4   5  16     1870.67     1883.37     95.13 o 
  -3   5  16     3452.21     3422.89    126.16 o 
  -2   5  16      817.55     1181.79     76.23 o 
  -1   5  16     8995.29     9187.34    356.67 o 
   0   5  16       24.39        0.00     14.39 o 
   1   5  16     1961.85     1829.29     75.06 o 
   2   5  16     1025.04     1137.68     73.84 o 
   3   5  16      595.09      591.86     47.13 o 
   4   5  16        7.62       35.03     35.80 o 
   5   5  16     1233.27     1199.57     87.79 o 
   6   5  16      646.40      590.26     51.88 o 
   7   5  16     2572.91     2575.35    207.53 o 
   8   5  16      525.41      515.94     61.90 o 
 -11   6  16      621.80      562.39     75.73 o 
 -10   6  16     2713.00     2833.52    280.59 o 
  -9   6  16       79.39       44.51     29.30 o 
  -8   6  16      602.91      609.93     58.60 o 
  -7   6  16       45.78       67.17     31.12 o 
  -6   6  16        0.40       20.40     18.29 o 
  -5   6  16       26.27       22.94     11.46 o 
  -4   6  16     6509.69     6189.28    153.20 o 
  -3   6  16      841.00      840.60     92.69 o 
  -2   6  16     1442.81     1311.86     76.90 o 
  -1   6  16      707.86      535.48     37.90 o 
   0   6  16    10492.74    11028.64    317.78 o 
   1   6  16        6.32       30.98     20.26 o 
   2   6  16       54.68       53.39     25.27 o 
   3   6  16      140.66      141.84     35.41 o 
   4   6  16     2143.53     2127.33    144.53 o 
   5   6  16       79.99       63.69     22.65 o 
   6   6  16     3474.33     3279.02    193.95 o 
   7   6  16      277.88      176.39     37.17 o 
   8   6  16       86.36      163.22     53.78 o 
 -11   7  16      198.36       88.79     41.81 o 
 -10   7  16       80.09        0.00     50.89 o 
  -9   7  16     1577.27     1626.46    117.58 o 
  -8   7  16      799.89      662.75     55.50 o 
  -7   7  16      125.82      115.67     21.71 o 
  -6   7  16      318.91      189.39     55.41 o 
  -5   7  16     1975.93     1893.13    113.12 o 
  -4   7  16        3.26        3.71     12.96 o 
  -3   7  16        0.96       37.60     20.58 o 
  -2   7  16     1042.28      897.99     71.28 o 
  -1   7  16     5324.72     5592.04    166.55 o 
   0   7  16      209.40      127.46     31.01 o 
   1   7  16      945.83      912.68     83.45 o 
   2   7  16       97.04      134.88     22.62 o 
   3   7  16        6.70       21.07     18.63 o 
   4   7  16      364.85      473.41     51.26 o 
   5   7  16     6113.56     7316.38    304.06 o 
   6   7  16      592.35      696.85     62.15 o 
   7   7  16      143.83      119.14     38.77 o 
   8   7  16      112.54      120.35     30.31 o 
 -11   8  16      265.51      231.46    131.02 o 
 -10   8  16      592.47      526.24     72.77 o 
  -9   8  16      156.63      107.98     28.43 o 
  -8   8  16      326.73      310.11     41.17 o 
  -7   8  16     1556.58     1443.06    120.75 o 
  -6   8  16       52.51       89.64     22.55 o 
  -5   8  16      118.14       72.46     23.68 o 
  -4   8  16      187.85      168.07     26.79 o 
  -3   8  16     3703.95     3534.37     82.78 o 
  -2   8  16     1022.57     1017.61     74.74 o 
  -1   8  16      388.45      245.43     34.31 o 
   0   8  16      394.78      457.55     44.60 o 
   1   8  16       45.93       63.88     33.44 o 
   2   8  16      275.71      160.00     26.62 o 
   3   8  16      422.10      631.52     65.85 o 
   4   8  16      862.75      852.45     66.91 o 
   5   8  16        0.10       47.31     45.55 o 
   6   8  16       53.31       75.02     35.11 o 
   7   8  16     2318.03     2361.40    178.48 o 
 -10   9  16      224.59      197.23     38.43 o 
  -9   9  16      118.42      127.16     32.71 o 
  -8   9  16     1461.83     1086.48     96.78 o 
  -7   9  16      866.77      722.15     71.67 o 
  -6   9  16       71.80       45.45     26.31 o 
  -5   9  16       18.66        7.72     21.24 o 
  -4   9  16     2383.26     2630.40     90.15 o 
  -3   9  16       36.49       32.53     18.86 o 
  -2   9  16     7602.85     7843.44    173.25 o 
  -1   9  16       37.40       13.36     20.52 o 
   0   9  16      200.26      139.27     24.94 o 
   1   9  16      149.91       96.97     20.10 o 
   2   9  16      126.95       90.68     23.86 o 
   3   9  16     3105.35     2952.64    141.02 o 
   4   9  16      202.47      185.59     32.03 o 
   5   9  16      198.81      158.00     42.22 o 
   6   9  16     1071.68     1174.65    106.40 o 
   7   9  16       38.77       31.08     27.01 o 
  -9  10  16      993.83      963.65    104.49 o 
  -8  10  16        0.18       47.36     41.98 o 
  -7  10  16     1315.25     1062.07    100.77 o 
  -6  10  16      147.05      167.51     34.87 o 
  -5  10  16       77.83       94.08     21.77 o 
  -4  10  16      866.74      779.47     58.88 o 
  -3  10  16     3027.19     3054.78    177.89 o 
  -2  10  16       21.63        5.96     50.48 o 
  -1  10  16     4858.34     4487.71    167.61 o 
   0  10  16     1156.83     1021.79     78.08 o 
   1  10  16      445.99      418.79     40.15 o 
   2  10  16      626.75      526.30     46.45 o 
   3  10  16      101.46       41.13     30.14 o 
   4  10  16      123.32      127.97     38.80 o 
   5  10  16       96.47       63.34     27.96 o 
   6  10  16      681.52      635.81     63.71 o 
  -9  11  16      976.70      864.17    105.49 o 
  -8  11  16      391.23      370.96     54.03 o 
  -7  11  16      177.33      166.23     30.71 o 
  -6  11  16      192.97      132.04     54.74 o 
  -5  11  16       21.75       32.80     18.92 o 
  -4  11  16      123.53      101.96     29.96 o 
  -3  11  16     1428.25     1327.01     90.74 o 
  -2  11  16     1695.45     1429.51     95.18 o 
  -1  11  16     2578.77     2465.07    141.87 o 
   0  11  16        5.65        0.00     19.49 o 
   1  11  16      389.39      375.33     44.35 o 
   2  11  16      375.33      317.05     45.94 o 
   3  11  16        0.18        2.62     33.43 o 
   4  11  16       26.37       54.68     47.63 o 
   5  11  16      598.14      550.41     64.80 o 
  -8  12  16      172.77      120.69     53.62 o 
  -7  12  16        0.92        0.00     35.07 o 
  -6  12  16      210.37      145.49     64.59 o 
  -5  12  16      439.17      321.96     38.83 o 
  -4  12  16      786.62      726.17     61.55 o 
  -3  12  16      558.97      520.32     44.65 o 
  -2  12  16        4.87        9.80     18.89 o 
  -1  12  16       14.15       10.76     24.02 o 
   0  12  16     2882.68     2354.93    180.75 o 
   1  12  16        0.08       24.22     19.85 o 
   2  12  16       68.56       82.46     37.08 o 
   3  12  16       19.33      100.26     32.63 o 
   4  12  16       33.86       73.33     38.49 o 
  -6  13  16        7.11       47.17     26.46 o 
  -5  13  16      150.30      110.11     30.52 o 
  -4  13  16      836.55      789.42     72.45 o 
  -3  13  16        7.35       24.57     18.71 o 
  -2  13  16     1225.56     1109.04     86.27 o 
  -1  13  16      504.66      456.07     53.19 o 
   0  13  16       58.42       63.82     26.99 o 
   1  13  16      319.93      276.70     45.10 o 
   2  13  16       19.01        0.00     57.19 o 
   3  13  16      224.63      195.48     45.39 o 
  -4  14  16       30.66       46.10     24.08 o 
  -3  14  16      960.35      872.32     67.42 o 
  -2  14  16      577.12      516.22     51.44 o 
  -1  14  16      817.09      704.09     68.28 o 
   0  14  16        3.17       27.35     23.07 o 
   1  14  16      395.01      282.11     50.86 o 
 -11   0  17      342.44      457.83    107.12 o 
  -9   0  17     7439.87     8295.62    289.71 o 
  -7   0  17     2647.39     3214.65    325.97 o 
  -5   0  17     6962.87     6804.64    293.72 o 
  -3   0  17      649.46      750.83    125.64 o 
  -1   0  17    13105.63    13984.19    347.37 o 
   1   0  17     9301.45    10077.29    301.33 o 
   3   0  17     1080.73     1237.80    140.34 o 
   5   0  17     2794.16     2558.74    214.23 o 
   7   0  17       20.33       11.24     32.11 o 
   9   0  17     1297.96      982.29    134.44 o 
 -12   1  17       48.56       49.57     28.08 o 
 -11   1  17        3.57        0.00     26.45 o 
 -10   1  17     3011.46     2975.95    210.36 o 
  -9   1  17       68.15       42.44     19.50 o 
  -8   1  17      264.06      347.12     49.21 o 
  -7   1  17     5209.51     5675.99    184.70 o 
  -6   1  17      847.89      778.41     74.98 o 
  -5   1  17      581.96      658.29     56.56 o 
  -4   1  17     3834.74     3875.64    313.07 o 
  -3   1  17      208.58      198.76     36.41 o 
  -2   1  17     2377.91     2502.12    123.12 o 
  -1   1  17      281.13      288.80     30.73 o 
   0   1  17    14600.01    15233.90    255.58 o 
   1   1  17       36.49        7.10     16.90 o 
   2   1  17       26.80       25.06     24.38 o 
   3   1  17     1554.34     1606.25     83.70 o 
   4   1  17      308.32      257.49     32.90 o 
   5   1  17     2001.26     2004.72    129.34 o 
   6   1  17     2027.63     1765.74    113.15 o 
   7   1  17      902.02      925.64     87.08 o 
   8   1  17      577.17      509.84     55.26 o 
   9   1  17       61.50       38.06     21.71 o 
 -12   2  17       38.15        0.00     29.67 o 
 -11   2  17     1099.40     1170.03     82.33 o 
 -10   2  17      172.58      188.71     44.15 o 
  -9   2  17     1697.61     1533.01    127.71 o 
  -8   2  17     4922.15     5673.09    233.22 o 
  -7   2  17      575.94      469.79     51.02 o 
  -6   2  17     6588.59     6849.05    194.01 o 
  -5   2  17      671.63      614.70     60.35 o 
  -4   2  17      414.74      331.81     50.21 o 
  -3   2  17     2416.19     2654.85    200.90 o 
  -2   2  17     2533.42     2341.49    153.60 o 
  -1   2  17     9600.12     9290.55    239.79 o 
   0   2  17        8.25        0.00     13.48 o 
   1   2  17     1891.17     1682.33     97.48 o 
   2   2  17     2443.29     2684.55     84.90 o 
   3   2  17       66.39       58.92     22.62 o 
   4   2  17      152.59      174.67     26.45 o 
   5   2  17      103.79       36.17     17.39 o 
   6   2  17     2566.06     2407.80    152.07 o 
   7   2  17      506.09      448.55     44.88 o 
   8   2  17      166.63      122.85     25.42 o 
   9   2  17      943.61      893.89     88.46 o 
 -12   3  17       83.96       68.84     33.23 o 
 -11   3  17     2303.89     2208.10    141.31 o 
 -10   3  17      275.51      296.36     40.30 o 
  -9   3  17     3837.47     3740.45    229.14 o 
  -8   3  17       82.51       76.95     28.59 o 
  -7   3  17     5727.40     6226.74    204.78 o 
  -6   3  17       15.74       42.78     13.66 o 
  -5   3  17      229.28      214.55     36.07 o 
  -4   3  17       17.79       16.56     22.03 o 
  -3   3  17     3324.21     2982.31    194.88 o 
  -2   3  17       69.94       23.81     35.69 o 
  -1   3  17     5825.75     5849.56    158.61 o 
   0   3  17      853.33      827.91     50.01 o 
   1   3  17     2236.21     2306.73     92.57 o 
   2   3  17      189.19      192.05     28.50 o 
   3   3  17     4116.45     4249.97    145.31 o 
   4   3  17      176.69      171.01     33.30 o 
   5   3  17       55.39      105.59     22.88 o 
   6   3  17       27.50        0.00     24.77 o 
   7   3  17     2289.55     2011.67    165.22 o 
   8   3  17        0.38        0.00     41.40 o 
 -12   4  17      663.86      631.16     68.58 o 
 -11   4  17      851.14      966.58     89.04 o 
 -10   4  17       64.83       88.31     26.09 o 
  -9   4  17      236.15      201.70     56.05 o 
  -8   4  17     9311.90    10050.56    221.49 o 
  -7   4  17     1344.64     1354.40     86.04 o 
  -6   4  17     2182.60     1930.63    118.34 o 
  -5   4  17      519.80      463.44     41.67 o 
  -4   4  17      171.42      131.84     23.68 o 
  -3   4  17     1072.82      901.96     68.74 o 
  -2   4  17     9224.78     9485.86    346.94 o 
  -1   4  17    11769.64    11191.65    432.47 o 
   0   4  17      182.01       76.91     29.32 o 
   1   4  17      474.16      517.31     36.32 o 
   2   4  17     3408.28     3602.61     65.97 o 
   3   4  17      818.57      826.65     56.48 o 
   4   4  17     1914.27     1878.46    106.46 o 
   5   4  17      174.96      250.82     37.60 o 
   6   4  17      553.29      447.82     43.04 o 
   7   4  17     1227.97     1215.53    110.32 o 
   8   4  17     1843.27     1768.73    156.65 o 
 -12   5  17        5.73       22.11     28.06 o 
 -11   5  17        0.71        0.00     26.35 o 
 -10   5  17     4100.86     3600.66    256.97 o 
  -9   5  17      178.43      163.53     34.55 o 
  -8   5  17      283.75      328.35     41.20 o 
  -7   5  17     3405.90     3473.26     88.44 o 
  -6   5  17       88.97       68.48     21.56 o 
  -5   5  17     1221.05     1163.04     94.39 o 
  -4   5  17     1928.12     1982.26    123.89 o 
  -3   5  17     1533.69     1454.55     69.46 o 
  -2   5  17      975.30     1165.02     70.27 o 
  -1   5  17       38.94        0.00     34.56 o 
   0   5  17    18825.81    19596.81    458.48 o 
   1   5  17     1845.37     1881.60    103.27 o 
   2   5  17     1248.36     1259.48     76.14 o 
   3   5  17      158.55      150.91     25.22 o 
   4   5  17       60.78       87.80     16.90 o 
   5   5  17      926.77      827.54     63.87 o 
   6   5  17     3571.71     3632.69    230.81 o 
   7   5  17      714.03      670.65     86.78 o 
   8   5  17       81.97       62.42     33.31 o 
 -11   6  17      740.04      731.80     70.49 o 
 -10   6  17       38.32       11.45     25.35 o 
  -9   6  17     2825.83     3100.67    175.19 o 
  -8   6  17       52.62       53.51     34.91 o 
  -7   6  17     1392.88     1249.57     86.48 o 
  -6   6  17       85.37       88.17     23.27 o 
  -5   6  17      325.14      318.71     44.09 o 
  -4   6  17     1373.68     1577.12     89.31 o 
  -3   6  17       42.49       77.46     26.52 o 
  -2   6  17      216.68      171.83     39.49 o 
  -1   6  17     9811.97    10350.27    405.28 o 
   0   6  17       60.61       40.10     23.45 o 
   1   6  17     2705.29     2781.00    164.33 o 
   2   6  17        1.15       28.16     29.62 o 
   3   6  17      273.08      289.61     31.98 o 
   4   6  17        6.25        9.14     15.97 o 
   5   6  17     2327.18     2441.58    174.75 o 
   6   6  17      744.33      776.48     77.68 o 
   7   6  17       38.02       63.97     38.99 o 
   8   6  17      213.11      167.38     36.65 o 
 -11   7  17      376.09      349.23     60.43 o 
 -10   7  17      755.26      685.38     83.85 o 
  -9   7  17      190.01      146.37     50.75 o 
  -8   7  17      666.80      603.78     48.65 o 
  -7   7  17     1261.74     1242.54    114.52 o 
  -6   7  17     1420.84     1252.28    103.95 o 
  -5   7  17      134.37      102.43     24.04 o 
  -4   7  17      337.63      308.95     53.76 o 
  -3   7  17      312.22      372.32     35.92 o 
  -2   7  17     2813.57     2932.60    153.76 o 
  -1   7  17      931.14      920.52     67.57 o 
   0   7  17     4129.41     4497.16    167.17 o 
   1   7  17        2.15       17.03     16.78 o 
   2   7  17      114.35       88.31     21.26 o 
   3   7  17      202.16      134.32     23.55 o 
   4   7  17      381.84      401.78     48.48 o 
   5   7  17       47.47       42.56     24.90 o 
   6   7  17      245.41      246.37     52.09 o 
   7   7  17      369.14      369.67     56.31 o 
 -10   8  17      350.49      310.96     47.57 o 
  -9   8  17     1095.74      909.24     92.22 o 
  -8   8  17     2145.98     2105.42    156.06 o 
  -7   8  17      208.34      305.08     64.51 o 
  -6   8  17      672.63      638.85     52.89 o 
  -5   8  17       82.76       47.86     19.13 o 
  -4   8  17       77.59      158.72     29.85 o 
  -3   8  17      132.97      167.21     37.10 o 
  -2   8  17     1064.71      996.25     91.12 o 
  -1   8  17     1897.24     1833.96     90.32 o 
   0   8  17       16.80        0.00     27.35 o 
   1   8  17      466.98      419.91     39.15 o 
   2   8  17     1032.72     1064.43     76.74 o 
   3   8  17      270.33      258.77     49.97 o 
   4   8  17      594.20      678.26     60.84 o 
   5   8  17      347.01      330.20     51.61 o 
   6   8  17     2110.18     2180.68    164.19 o 
   7   8  17      153.88      173.64     41.23 o 
 -10   9  17      348.27      351.65     62.22 o 
  -9   9  17      694.91      634.05     80.30 o 
  -8   9  17        6.20       26.26     28.59 o 
  -7   9  17     3161.16     3130.64    172.43 o 
  -6   9  17        3.82        8.51     21.76 o 
  -5   9  17       11.11       52.55     23.79 o 
  -4   9  17      113.54       83.12     27.64 o 
  -3   9  17     2577.48     2634.95    156.37 o 
  -2   9  17       68.20       65.50     30.33 o 
  -1   9  17     1372.01     1217.18     73.93 o 
   0   9  17       41.52       59.06     15.84 o 
   1   9  17     1175.22     1332.84     91.76 o 
   2   9  17      460.50      491.83     54.63 o 
   3   9  17       15.71       26.89     25.50 o 
   4   9  17        0.63       44.73     28.70 o 
   5   9  17      122.91      104.25     32.92 o 
   6   9  17      130.99      133.25     38.35 o 
  -9  10  17      240.25      173.26     80.97 o 
  -8  10  17     2019.39     1896.19    194.63 o 
  -7  10  17      368.90      404.64     45.74 o 
  -6  10  17      215.35      151.63     37.85 o 
  -5  10  17      155.24      212.44     36.23 o 
  -4  10  17      318.96      294.22     38.87 o 
  -3  10  17       98.46       74.26     19.45 o 
  -2  10  17     5290.09     5479.63    153.06 o 
  -1  10  17      781.92      614.33     50.21 o 
   0  10  17      388.28      522.30     42.21 o 
   1  10  17      530.51      467.80     51.89 o 
   2  10  17     1298.97     1305.33     83.56 o 
   3  10  17      362.00      330.56     47.07 o 
   4  10  17      409.10      357.72     55.50 o 
   5  10  17      395.26      394.82     64.50 o 
   6  10  17      120.68      124.52     56.36 o 
  -8  11  17       41.24       40.74     28.64 o 
  -7  11  17      118.17      118.74     32.91 o 
  -6  11  17      711.12      711.85     79.82 o 
  -5  11  17      261.64      155.25     31.44 o 
  -4  11  17      558.08      625.96     57.78 o 
  -3  11  17      973.32      894.36     74.54 o 
  -2  11  17       44.13       11.22     27.17 o 
  -1  11  17      103.16       61.37     26.14 o 
   0  11  17     3836.34     3434.06    238.78 o 
   1  11  17     2037.53     1969.76    133.80 o 
   2  11  17       24.53       90.01     45.37 o 
   3  11  17      120.96       92.98     35.49 o 
   4  11  17        0.01        0.00     23.30 o 
   5  11  17       13.98       75.13     39.73 o 
  -7  12  17      184.40      149.65     37.68 o 
  -6  12  17        2.28        0.54     24.42 o 
  -5  12  17      397.04      410.84     51.54 o 
  -4  12  17     1121.63     1078.01    109.58 o 
  -3  12  17     1148.04      949.48     77.61 o 
  -2  12  17       63.55       50.36     16.91 o 
  -1  12  17     3292.27     2976.54    215.14 o 
   0  12  17        1.05       23.43     39.18 o 
   1  12  17      525.41      451.70     51.96 o 
   2  12  17        2.04       63.72     25.04 o 
   3  12  17       37.45      125.11     35.14 o 
   4  12  17       10.86       86.94     42.46 o 
  -6  13  17      305.06      263.42     49.46 o 
  -5  13  17      520.74      538.64     47.73 o 
  -4  13  17        3.14        0.00     18.15 o 
  -3  13  17       43.31       38.89     26.53 o 
  -2  13  17      587.35      454.57     49.24 o 
  -1  13  17      922.13      722.40     58.23 o 
   0  13  17     1666.40     1576.42    107.89 o 
   1  13  17      279.87      257.00     39.80 o 
   2  13  17       72.28      118.11     42.61 o 
  -3  14  17      456.70      403.17     56.24 o 
  -2  14  17      756.66      664.76     67.23 o 
  -1  14  17       48.04       68.80     20.96 o 
 -12   0  18      122.96        6.26     24.86 o 
 -10   0  18      255.24      280.77     79.14 o 
  -8   0  18     1214.29     1207.40    143.94 o 
  -6   0  18     2295.19     2656.95    305.28 o 
  -4   0  18      378.12      491.42     74.80 o 
  -2   0  18     2650.98     3001.38    273.96 o 
   0   0  18    10044.22    10263.41    250.53 o 
   2   0  18      825.90      800.64     78.18 o 
   4   0  18        0.77       10.05     44.92 o 
   6   0  18      405.80      361.82     69.98 o 
   8   0  18      485.54      480.16     66.71 o 
 -12   1  18       20.50       68.00     34.25 o 
 -11   1  18       75.30       53.57     27.29 o 
 -10   1  18      559.03      594.53     67.83 o 
  -9   1  18     1499.24     1522.75    131.30 o 
  -8   1  18     5913.53     6428.44    207.35 o 
  -7   1  18     3198.83     3464.50    197.09 o 
  -6   1  18     1190.21     1207.53    100.78 o 
  -5   1  18     1920.72     1838.14    137.41 o 
  -4   1  18      810.51      746.30     68.11 o 
  -3   1  18       14.80       47.68     27.72 o 
  -2   1  18     1338.29     1570.72    119.73 o 
  -1   1  18     8073.88     8785.22    206.20 o 
   0   1  18      867.58      843.90     59.93 o 
   1   1  18     2851.10     3051.07    129.42 o 
   2   1  18     3796.66     4353.03    155.20 o 
   3   1  18      431.60      347.45     49.55 o 
   4   1  18      413.05      426.22     44.52 o 
   5   1  18      385.14      390.24     41.84 o 
   6   1  18     1734.33     1603.12    100.85 o 
   7   1  18        0.19        0.00     18.67 o 
   8   1  18       25.62       96.90     27.62 o 
 -12   2  18       74.16       84.62     49.46 o 
 -11   2  18      375.03      420.25     50.86 o 
 -10   2  18     1485.00     1654.77    112.25 o 
  -9   2  18     1598.38     1771.14    104.17 o 
  -8   2  18       61.91       41.98     28.35 o 
  -7   2  18     9624.36    10872.76    231.05 o 
  -6   2  18      768.92      957.33     83.87 o 
  -5   2  18     1887.31     2025.59    164.25 o 
  -4   2  18      521.84      546.71     47.25 o 
  -3   2  18      449.88      301.41     43.81 o 
  -2   2  18      965.37      906.61     82.21 o 
  -1   2  18       87.68       60.17     26.58 o 
   0   2  18     3039.37     3497.32     65.55 o 
   1   2  18     1422.45     1329.76     64.50 o 
   2   2  18      319.71      325.22     35.18 o 
   3   2  18     1514.66     1590.61     79.84 o 
   4   2  18      259.87      153.55     24.83 o 
   5   2  18      384.87      397.32     37.19 o 
   6   2  18      741.21      630.56     56.82 o 
   7   2  18      579.19      485.57     51.63 o 
   8   2  18      847.95      727.74     63.89 o 
 -12   3  18      102.02       69.32     50.37 o 
 -11   3  18      126.51      203.12     54.03 o 
 -10   3  18      301.42      261.87     48.14 o 
  -9   3  18       36.12        0.00     25.19 o 
  -8   3  18     7760.09     8186.65    234.44 o 
  -7   3  18       74.43       19.46     32.60 o 
  -6   3  18     2114.78     2552.55    196.10 o 
  -5   3  18       18.04        8.46     30.59 o 
  -4   3  18     1244.13     1483.91    112.94 o 
  -3   3  18        1.61        0.00     32.50 o 
  -2   3  18    10308.28     9821.33    369.77 o 
  -1   3  18       91.43       29.03     24.74 o 
   0   3  18     3200.39     3086.85     93.15 o 
   1   3  18      885.95      809.81     61.88 o 
   2   3  18     7149.37     7362.46    139.03 o 
   3   3  18      192.79      223.72     30.60 o 
   4   3  18      601.41      526.16     46.05 o 
   5   3  18        1.90       45.27     17.47 o 
   6   3  18      355.50      252.75     36.85 o 
   7   3  18        2.56       19.03     18.95 o 
   8   3  18      980.82      990.98     68.96 o 
 -12   4  18       14.54       28.78     48.21 o 
 -11   4  18      242.89      254.89     43.48 o 
 -10   4  18     1200.42     1166.57    108.14 o 
  -9   4  18     3721.16     3870.82    135.21 o 
  -8   4  18      396.09      394.37     49.17 o 
  -7   4  18     5210.60     4946.53    217.47 o 
  -6   4  18       12.58       24.94     22.19 o 
  -5   4  18        0.48       41.64     27.19 o 
  -4   4  18      210.38      135.77     42.84 o 
  -3   4  18      741.06      667.77     45.62 o 
  -2   4  18      752.06      758.36     63.03 o 
  -1   4  18     1004.52      892.04     74.52 o 
   0   4  18     7913.99     7931.22    255.45 o 
   1   4  18     8343.10     8491.39    172.99 o 
   2   4  18     2286.14     2221.75     94.64 o 
   3   4  18     3178.96     3143.30     93.09 o 
   4   4  18      532.49      675.02     51.41 o 
   5   4  18       76.20       47.19     21.95 o 
   6   4  18     2415.92     2196.32    140.06 o 
   7   4  18     1162.60     1117.51     95.91 o 
   8   4  18      291.30      289.39     74.73 o 
 -11   5  18     1052.53      911.04     87.89 o 
 -10   5  18        0.29       44.33     39.74 o 
  -9   5  18      598.33      642.93     56.77 o 
  -8   5  18     3328.65     3282.71    227.04 o 
  -7   5  18     4149.90     4075.59    207.35 o 
  -6   5  18      649.35      603.28     59.89 o 
  -5   5  18      866.57      826.76     93.04 o 
  -4   5  18       72.04       44.39     13.22 o 
  -3   5  18      432.77      450.76     42.27 o 
  -2   5  18        0.98       67.69     24.44 o 
  -1   5  18    15031.86    16372.27    444.88 o 
   0   5  18      190.82      139.36     29.34 o 
   1   5  18     1088.06     1114.90     71.52 o 
   2   5  18     2370.85     2345.55     91.39 o 
   3   5  18      673.80      727.12     60.52 o 
   4   5  18       71.24       63.81     22.97 o 
   5   5  18      225.50      227.86     32.12 o 
   6   5  18     1116.06     1221.66     83.71 o 
   7   5  18     1253.80     1433.14    132.58 o 
   8   5  18      114.17      151.41     38.75 o 
 -11   6  18      106.95       36.43     39.04 o 
 -10   6  18     1207.75      999.27    147.95 o 
  -9   6  18      206.26      212.29     39.36 o 
  -8   6  18       20.37       15.28     33.49 o 
  -7   6  18      348.74      407.07     44.59 o 
  -6   6  18     2326.17     2454.85    205.16 o 
  -5   6  18      718.20      728.00     63.90 o 
  -4   6  18       41.44       31.25     27.51 o 
  -3   6  18        6.59       52.70     62.46 o 
  -2   6  18     1761.45     1669.83     91.55 o 
  -1   6  18      122.66      122.69     38.73 o 
   0   6  18    10930.05    11911.50    256.53 o 
   1   6  18        1.31        9.94     34.86 o 
   2   6  18      164.97      190.99     30.62 o 
   3   6  18       93.83       92.55     27.34 o 
   4   6  18      248.80      322.30     41.05 o 
   5   6  18      269.93      247.27     38.68 o 
   6   6  18      429.81      412.96     51.20 o 
   7   6  18        0.50       26.01     38.07 o 
 -10   7  18       44.72       44.66     26.41 o 
  -9   7  18     2268.79     2062.19    173.56 o 
  -8   7  18     1499.16     1472.90    110.37 o 
  -7   7  18      683.88      686.05     60.89 o 
  -6   7  18      217.29      215.07     59.86 o 
  -5   7  18      859.43      719.29     55.54 o 
  -4   7  18      283.05      341.72     44.80 o 
  -3   7  18      360.04      418.02     47.14 o 
  -2   7  18      612.78      799.33     72.82 o 
  -1   7  18     2915.01     2723.69    149.60 o 
   0   7  18       46.11        9.39     20.69 o 
   1   7  18     2159.03     2429.12    139.58 o 
   2   7  18     1034.49     1176.24     80.37 o 
   3   7  18      699.03      719.44     62.60 o 
   4   7  18       57.58       72.22     30.55 o 
   5   7  18      371.16      344.84     49.28 o 
   6   7  18      208.14      245.48     54.72 o 
   7   7  18      555.67      538.29     69.24 o 
 -10   8  18      352.18      338.02     56.61 o 
  -9   8  18       77.66       38.56     35.66 o 
  -8   8  18      348.93      229.20     51.08 o 
  -7   8  18     4917.34     4633.84    277.21 o 
  -6   8  18     1481.66     1461.44    100.81 o 
  -5   8  18     1117.81     1131.23     80.52 o 
  -4   8  18      442.80      404.04     40.24 o 
  -3   8  18        2.00       21.05     26.29 o 
  -2   8  18      650.58      660.38     52.30 o 
  -1   8  18      160.16      172.86     26.44 o 
   0   8  18     1155.47     1257.37     74.05 o 
   1   8  18      662.91      772.55     58.28 o 
   2   8  18      217.48      250.26     47.65 o 
   3   8  18       97.47       83.46     28.20 o 
   4   8  18       45.61       33.71     24.10 o 
   5   8  18      140.54      145.19     36.85 o 
   6   8  18      143.91      111.40     40.03 o 
  -9   9  18       68.83       81.54     28.52 o 
  -8   9  18     3691.98     3341.23    263.98 o 
  -7   9  18      104.14       20.68     35.87 o 
  -6   9  18      249.08      249.10     38.17 o 
  -5   9  18       46.42       79.82     38.74 o 
  -4   9  18       26.44        7.14     18.55 o 
  -3   9  18       27.68        0.00     19.43 o 
  -2   9  18     1056.62     1098.14     94.19 o 
  -1   9  18      317.58      291.45     44.16 o 
   0   9  18      350.19      369.25     40.95 o 
   1   9  18      477.24      403.15     50.44 o 
   2   9  18     4333.30     4618.87    142.01 o 
   3   9  18       73.97       43.10     29.65 o 
   4   9  18       26.30       29.52     18.39 o 
   5   9  18       32.07       56.33     38.52 o 
   6   9  18      664.55      605.67     63.76 o 
  -9  10  18     1644.62     1331.14    132.14 o 
  -8  10  18       60.41       85.80     27.70 o 
  -7  10  18      881.39      791.02     69.82 o 
  -6  10  18      687.28      573.01     71.33 o 
  -5  10  18       33.54       33.15     19.90 o 
  -4  10  18       12.51        0.00     27.77 o 
  -3  10  18     1099.08     1176.70     87.67 o 
  -2  10  18       37.32       51.34     25.34 o 
  -1  10  18      257.90      231.13     38.81 o 
   0  10  18     1697.60     1503.49    121.70 o 
   1  10  18     5458.66     6017.37    218.45 o 
   2  10  18       19.98       68.24     31.93 o 
   3  10  18     1313.31     1278.13    106.41 o 
   4  10  18       20.45       19.75     37.56 o 
   5  10  18       64.50      172.86     43.39 o 
  -8  11  18      491.95      397.21     54.94 o 
  -7  11  18      494.85      467.23     57.65 o 
  -6  11  18       37.32       67.44     27.65 o 
  -5  11  18      394.36      403.98     47.33 o 
  -4  11  18       31.81       25.51     22.61 o 
  -3  11  18      822.25      610.94     67.59 o 
  -2  11  18      910.18      926.58     70.98 o 
  -1  11  18     2763.86     2618.31    176.63 o 
   0  11  18     2315.00     2024.22    141.96 o 
   1  11  18      143.04       65.58     27.13 o 
   2  11  18      156.34      151.69     36.43 o 
   3  11  18      389.98      400.23     72.45 o 
   4  11  18        0.46       32.25     25.85 o 
  -6  12  18     1096.95     1008.00     79.58 o 
  -5  12  18      223.00      201.53     68.02 o 
  -4  12  18        2.02       18.73     47.60 o 
  -3  12  18       36.68       26.73     21.07 o 
  -2  12  18      215.16      251.85     43.35 o 
  -1  12  18      194.24      216.08     43.24 o 
   0  12  18     3790.33     4095.58    281.23 o 
   1  12  18      308.00      248.44     40.82 o 
   2  12  18        6.74        0.95     58.52 o 
   3  12  18       46.30       48.24     36.33 o 
  -5  13  18      381.93      258.06     40.02 o 
  -4  13  18      539.09      512.70     51.67 o 
  -3  13  18      163.78       69.13     24.44 o 
  -2  13  18     1268.84     1119.05     86.09 o 
  -1  13  18      688.47      633.37     65.79 o 
   0  13  18       31.47       21.07     25.04 o 
   1  13  18      740.28      615.04     58.74 o 
 -11   0  19       99.54       47.80     41.07 o 
  -9   0  19     1002.34     1207.30    155.21 o 
  -7   0  19     9772.18    11037.80    454.93 o 
  -5   0  19     3181.04     3800.24    203.36 o 
  -3   0  19      836.67     1050.54    113.46 o 
  -1   0  19     5528.70     5262.09    261.82 o 
   1   0  19     2828.50     3153.58    110.05 o 
   3   0  19     5769.67     5771.73    385.13 o 
   5   0  19        0.36       58.33     26.82 o 
   7   0  19      106.77      157.71     53.00 o 
 -12   1  19      132.88      183.01     48.16 o 
 -11   1  19        5.27        0.00     43.07 o 
 -10   1  19      414.25      565.71     64.07 o 
  -9   1  19       18.92        0.00     29.40 o 
  -8   1  19      223.85       94.63     52.32 o 
  -7   1  19    10633.02    11469.35    260.61 o 
  -6   1  19     5844.51     6615.82    154.58 o 
  -5   1  19      867.43     1013.99     92.74 o 
  -4   1  19       64.65      141.93     40.14 o 
  -3   1  19     2375.03     2428.31    204.76 o 
  -2   1  19     1585.34     1806.91    126.72 o 
  -1   1  19      147.19       93.73     61.26 o 
   0   1  19     4707.82     4815.76    138.50 o 
   1   1  19      606.09      595.44     50.35 o 
   2   1  19     3264.26     3366.03    127.51 o 
   3   1  19      564.20      557.11     55.26 o 
   4   1  19     1290.22     1168.02     76.88 o 
   5   1  19      305.18      310.98     42.59 o 
   6   1  19      393.75      412.53     40.84 o 
   7   1  19      187.41      156.84     28.90 o 
   8   1  19      790.84      710.29     72.49 o 
 -12   2  19      276.65      316.18     54.22 o 
 -11   2  19      270.33      360.19     55.37 o 
 -10   2  19      393.58      455.13     55.70 o 
  -9   2  19       46.77       27.07     51.95 o 
  -8   2  19     5527.04     6173.03    191.31 o 
  -7   2  19      107.25       56.78     26.68 o 
  -6   2  19      392.44      402.90     51.06 o 
  -5   2  19     2530.90     2755.01    239.34 o 
  -4   2  19     3929.00     4328.25    220.18 o 
  -3   2  19     1283.00     1358.16    107.48 o 
  -2   2  19      242.27      230.40     44.39 o 
  -1   2  19     7057.04     6863.11    305.30 o 
   0   2  19        1.55        0.00     35.91 o 
   1   2  19     2177.81     1974.85     91.13 o 
   2   2  19     9936.37     9924.32    267.95 o 
   3   2  19      196.40      262.54     36.67 o 
   4   2  19      315.97      404.77     41.05 o 
   5   2  19       57.00       84.78     26.10 o 
   6   2  19      152.50      104.15     23.30 o 
   7   2  19       60.63       24.90     27.43 o 
   8   2  19        1.07        0.00     29.96 o 
 -11   3  19       76.57       61.27     27.97 o 
 -10   3  19        7.64       38.03     38.16 o 
  -9   3  19     2530.55     2742.81    195.80 o 
  -8   3  19      270.19      237.98     64.09 o 
  -7   3  19     7207.53     7552.12    344.39 o 
  -6   3  19       56.75       94.04     30.15 o 
  -5   3  19     1801.01     2026.64    134.03 o 
  -4   3  19      138.08      119.48     35.97 o 
  -3   3  19      432.05      444.88     53.70 o 
  -2   3  19      271.70      199.45     30.24 o 
  -1   3  19       28.61       21.11     20.06 o 
   0   3  19        6.27       27.45     25.44 o 
   1   3  19     9422.10     9487.61    176.89 o 
   2   3  19        0.95       56.87     18.92 o 
   3   3  19     2647.79     2635.67    155.00 o 
   4   3  19       68.04       58.48     24.98 o 
   5   3  19       77.11       90.80     21.23 o 
   6   3  19        0.69       27.32     19.75 o 
   7   3  19     1025.60      912.66     80.09 o 
   8   3  19      104.24       82.81     28.80 o 
 -11   4  19      132.73      111.28     34.41 o 
 -10   4  19      355.39      503.73     71.86 o 
  -9   4  19       13.39        0.00     23.77 o 
  -8   4  19     2911.50     2822.96    198.48 o 
  -7   4  19      711.01      742.95     74.45 o 
  -6   4  19     1096.65     1133.73     95.85 o 
  -5   4  19      332.41      417.65     56.04 o 
  -4   4  19     1765.63     1936.90    130.69 o 
  -3   4  19      486.35      546.20     56.42 o 
  -2   4  19      104.33      104.53     31.13 o 
  -1   4  19     7124.44     7254.51    238.52 o 
   0   4  19     4525.86     4402.99    204.90 o 
   1   4  19        2.39        0.00     23.74 o 
   2   4  19     6228.27     6407.20    152.60 o 
   3   4  19        1.50       20.09     14.84 o 
   4   4  19       17.76       30.00     34.35 o 
   5   4  19      158.42      121.44     27.94 o 
   6   4  19        0.16       23.29     20.43 o 
   7   4  19      499.91      457.37     52.27 o 
 -11   5  19       37.76       25.51     34.58 o 
 -10   5  19      307.79      310.79     62.34 o 
  -9   5  19      293.72      223.45     39.80 o 
  -8   5  19     1102.23     1038.63     77.13 o 
  -7   5  19     1763.52     1649.45    124.02 o 
  -6   5  19     1578.90     1445.78    140.22 o 
  -5   5  19        0.39        0.00     20.10 o 
  -4   5  19      268.92      309.05     57.73 o 
  -3   5  19      157.06      155.66     26.82 o 
  -2   5  19     1893.00     1826.05    117.89 o 
  -1   5  19      187.36       89.07     29.46 o 
   0   5  19     6361.27     6666.48    309.99 o 
   1   5  19      964.60     1023.79     67.10 o 
   2   5  19     1770.99     1600.21    101.64 o 
   3   5  19      423.22      353.82     40.03 o 
   4   5  19     1554.15     1409.08    103.75 o 
   5   5  19       53.25       39.18     22.17 o 
   6   5  19     1207.00     1049.64     94.49 o 
   7   5  19       13.51       74.98     51.54 o 
 -11   6  19       14.59       45.83     32.50 o 
 -10   6  19      183.95      148.97     39.41 o 
  -9   6  19      820.08      686.05     72.95 o 
  -8   6  19      316.55      265.89     46.75 o 
  -7   6  19     3382.57     3438.92    203.23 o 
  -6   6  19       11.80        0.00     33.36 o 
  -5   6  19     2413.91     2529.26    171.38 o 
  -4   6  19      259.51      251.00     36.41 o 
  -3   6  19        9.36       68.61     23.10 o 
  -2   6  19      793.46      819.06     73.09 o 
  -1   6  19     5180.92     5311.49    263.44 o 
   0   6  19        0.19       34.18     44.10 o 
   1   6  19     1077.78     1117.08     82.80 o 
   2   6  19       62.15       42.75     12.74 o 
   3   6  19     3674.04     3609.51    183.50 o 
   4   6  19       29.95       17.04     15.20 o 
   5   6  19        0.17       54.08     25.00 o 
   6   6  19      203.28      158.72     37.06 o 
   7   6  19       39.51       70.03     30.59 o 
 -10   7  19      392.04      460.20    105.35 o 
  -9   7  19      116.43      163.04     41.08 o 
  -8   7  19      256.10      213.47     37.27 o 
  -7   7  19     2199.19     2144.10    153.14 o 
  -6   7  19     6414.68     7284.26    319.91 o 
  -5   7  19     1173.96     1252.98     83.27 o 
  -4   7  19      427.19      471.35     45.12 o 
  -3   7  19      503.30      553.77     52.72 o 
  -2   7  19      104.81       72.33     24.85 o 
  -1   7  19      937.33     1135.59     84.53 o 
   0   7  19     5049.46     5400.61    198.16 o 
   1   7  19      126.42       91.00     23.06 o 
   2   7  19      318.09      268.17     37.31 o 
   3   7  19     1001.98      835.90     63.96 o 
   4   7  19      221.63      237.93     44.70 o 
   5   7  19        1.99        0.00     22.64 o 
   6   7  19       13.06       37.38     43.57 o 
 -10   8  19      456.06      575.79    108.97 o 
  -9   8  19      231.01      110.46     44.79 o 
  -8   8  19     4110.96     4113.10    193.75 o 
  -7   8  19      667.25      662.74     79.97 o 
  -6   8  19       31.38       28.85     29.26 o 
  -5   8  19      370.52      331.04     48.10 o 
  -4   8  19     1928.28     1780.69    104.53 o 
  -3   8  19       23.93        0.00     52.13 o 
  -2   8  19       14.70       33.06     31.48 o 
  -1   8  19      273.56      288.29     37.63 o 
   0   8  19      470.51      448.82     44.91 o 
   1   8  19      348.14      342.70     47.18 o 
   2   8  19     4934.38     4750.30    202.83 o 
   3   8  19      998.27      975.74     78.22 o 
   4   8  19       98.08       96.58     34.51 o 
   5   8  19       93.85      184.43     43.18 o 
   6   8  19      132.29      144.45     57.19 o 
  -9   9  19      495.16      485.39     54.46 o 
  -8   9  19      121.12      116.16     29.97 o 
  -7   9  19     3590.63     3142.94    213.00 o 
  -6   9  19       48.43       82.40     25.60 o 
  -5   9  19      776.68      696.76     57.82 o 
  -4   9  19       90.09       51.67     24.07 o 
  -3   9  19      589.73      639.73     54.89 o 
  -2   9  19      479.09      411.93     38.66 o 
  -1   9  19       21.06       22.97     24.43 o 
   0   9  19      183.54      162.12     26.75 o 
   1   9  19     4367.18     4057.39    304.90 o 
   2   9  19        2.80       49.41     26.75 o 
   3   9  19     1099.52     1076.61     89.49 o 
   4   9  19       21.10       90.60     40.03 o 
   5   9  19        5.17       41.95     58.02 o 
  -8  10  19      612.93      500.58     77.76 o 
  -7  10  19      356.69      302.69     44.67 o 
  -6  10  19      395.57      401.99     50.48 o 
  -5  10  19      170.13      100.36     28.46 o 
  -4  10  19      726.55      690.23     59.55 o 
  -3  10  19        6.32       31.65     25.23 o 
  -2  10  19      373.88      376.39     41.04 o 
  -1  10  19       67.74       81.17     29.23 o 
   0  10  19     3151.15     3093.13    197.15 o 
   1  10  19     1113.06     1001.10     82.63 o 
   2  10  19     2717.00     2522.97    143.64 o 
   3  10  19      161.67      171.86     35.06 o 
   4  10  19       33.01        0.00     34.83 o 
  -7  11  19       13.03        5.99     35.96 o 
  -6  11  19      809.00      685.84     65.42 o 
  -5  11  19       32.72        3.71     30.49 o 
  -4  11  19       19.55        0.00     30.34 o 
  -3  11  19       54.65       30.16     24.84 o 
  -2  11  19       64.89       64.89     21.60 o 
  -1  11  19      225.53      247.43     35.04 o 
   0  11  19     1059.28     1111.50    119.40 o 
   1  11  19     1477.62     1369.70    121.83 o 
   2  11  19       27.22       24.77     28.91 o 
   3  11  19       39.73       16.80     43.23 o 
  -6  12  19        3.66        0.00     19.27 o 
  -5  12  19     1087.13     1014.53     80.67 o 
  -4  12  19       56.64       71.16     35.10 o 
  -3  12  19      219.37      197.86     38.67 o 
  -2  12  19      531.82      432.08     51.67 o 
  -1  12  19     2438.36     2261.23    191.11 o 
   0  12  19      295.39      212.02     54.70 o 
   1  12  19       96.45      122.57     33.55 o 
   2  12  19       29.24       37.26     39.90 o 
  -3  13  19       58.97       63.53     22.77 o 
  -2  13  19       69.21       37.14     41.57 o 
  -1  13  19      235.47      186.09     38.78 o 
 -10   0  20       10.03      153.13     59.24 o 
  -8   0  20      207.52      239.06     67.37 o 
  -6   0  20    15780.16    18447.57   1057.27 o 
  -4   0  20      726.61      890.65    118.40 o 
  -2   0  20      162.05      131.82     48.92 o 
   0   0  20     8453.18     8818.35    279.66 o 
   2   0  20     5475.39     5729.27    303.69 o 
   4   0  20     6172.04     6835.27    264.77 o 
   6   0  20       11.62       59.84     47.63 o 
 -11   1  20      425.55      379.42     71.02 o 
 -10   1  20      363.71      428.13     55.25 o 
  -9   1  20      254.51      343.68     49.89 o 
  -8   1  20     2771.47     2874.86    169.61 o 
  -7   1  20     2109.77     2183.83    184.43 o 
  -6   1  20      278.41      199.84     50.96 o 
  -5   1  20     5270.40     5715.41    265.79 o 
  -4   1  20     1683.69     1697.67    108.74 o 
  -3   1  20      222.23      229.25     45.21 o 
  -2   1  20     1470.58     1596.44    117.45 o 
  -1   1  20     3979.97     4313.20    147.80 o 
   0   1  20     1285.38     1204.81    100.39 o 
   1   1  20       56.05       53.03     25.71 o 
   2   1  20     7802.69     8522.60    216.01 o 
   3   1  20     5276.30     5907.46    174.37 o 
   4   1  20       19.50        0.00     28.67 o 
   5   1  20        4.06       20.96     28.67 o 
   6   1  20      243.75      161.18     45.13 o 
   7   1  20       48.98       26.47     18.77 o 
 -11   2  20      123.37       72.85     71.82 o 
 -10   2  20        0.34        6.14     27.35 o 
  -9   2  20      490.57      540.31     70.81 o 
  -8   2  20      605.43      488.65     61.67 o 
  -7   2  20     4254.93     4607.74    139.52 o 
  -6   2  20      334.52      364.37     49.82 o 
  -5   2  20     4296.92     4728.82    192.27 o 
  -4   2  20      475.33      574.44     74.51 o 
  -3   2  20     4572.91     5001.69   1891.96 o 
  -2   2  20      510.92      554.31     80.84 o 
  -1   2  20      620.69      587.32     60.60 o 
   0   2  20      687.11      681.71     54.56 o 
   1   2  20     3921.48     4111.53    110.27 o 
   2   2  20     1011.45      984.93     68.86 o 
   3   2  20     1465.99     1404.31     97.23 o 
   4   2  20     1056.12      961.46     69.34 o 
   5   2  20      116.79       62.36     29.58 o 
   6   2  20      336.39      367.27     40.97 o 
   7   2  20       81.03       76.79     24.21 o 
 -11   3  20      145.66      114.08     40.96 o 
 -10   3  20       26.96        2.60     27.46 o 
  -9   3  20      363.01      349.51     52.77 o 
  -8   3  20     2309.65     2379.99    172.26 o 
  -7   3  20        0.16       42.81     23.35 o 
  -6   3  20      464.57      508.89     52.03 o 
  -5   3  20      186.59      129.97     37.52 o 
  -4   3  20     6264.13     6775.49    168.88 o 
  -3   3  20      329.43      373.98     56.28 o 
  -2   3  20       27.79       79.07     30.70 o 
  -1   3  20        1.16        0.00     29.53 o 
   0   3  20     5624.96     5801.96    207.02 o 
   1   3  20      331.72      253.96     40.91 o 
   2   3  20     4316.28     4145.11    199.23 o 
   3   3  20      121.52      104.02     28.10 o 
   4   3  20       13.89        0.00     28.38 o 
   5   3  20       58.61       61.92     31.38 o 
   6   3  20       97.48       66.55     22.02 o 
   7   3  20       77.34       41.88     17.24 o 
 -11   4  20      179.14      236.37     57.52 o 
 -10   4  20       26.33      117.41     35.11 o 
  -9   4  20      107.62      107.44     34.74 o 
  -8   4  20      126.75      128.72     36.19 o 
  -7   4  20     1101.38     1077.44     92.44 o 
  -6   4  20      768.32      817.46     74.73 o 
  -5   4  20     2917.65     3140.24    198.68 o 
  -4   4  20       49.06       31.46     56.69 o 
  -3   4  20     1105.53     1136.84     79.97 o 
  -2   4  20        6.90       29.88     30.11 o 
  -1   4  20      758.96      748.04     66.83 o 
   0   4  20      725.96      666.70     58.65 o 
   1   4  20     4951.71     5222.74    171.14 o 
   2   4  20      388.15      323.54     32.61 o 
   3   4  20      928.27      832.33     65.97 o 
   4   4  20     1211.29     1023.84     79.08 o 
   5   4  20      457.85      422.32     48.29 o 
   6   4  20      382.49      323.99     47.79 o 
   7   4  20       19.54       45.29     38.63 o 
 -11   5  20       14.88        6.21     30.34 o 
 -10   5  20       14.30        9.60     23.47 o 
  -9   5  20      208.10      232.73     47.56 o 
  -8   5  20     1156.39     1122.26     94.16 o 
  -7   5  20      241.18      225.30     54.19 o 
  -6   5  20       10.03       13.12     32.03 o 
  -5   5  20     4408.82     4539.95    206.18 o 
  -4   5  20     1226.93     1175.64     88.90 o 
  -3   5  20      423.13      437.75     45.20 o 
  -2   5  20      157.78       69.29     28.32 o 
  -1   5  20     1531.72     1410.95     80.30 o 
   0   5  20      270.13      363.11     38.82 o 
   1   5  20       73.00       28.94     23.35 o 
   2   5  20     1691.60     1862.62     99.48 o 
   3   5  20     2593.26     2370.26    138.49 o 
   4   5  20      246.87      250.68     36.80 o 
   5   5  20       40.87       29.38     23.22 o 
   6   5  20       12.79       55.23     20.48 o 
 -10   6  20        0.00       31.66     31.75 o 
  -9   6  20       39.70       43.85     27.88 o 
  -8   6  20      123.56      132.78     37.24 o 
  -7   6  20        0.74       58.85     30.20 o 
  -6   6  20     5799.30     6847.75    184.50 o 
  -5   6  20       10.76       41.87     34.08 o 
  -4   6  20      143.42      172.72     28.86 o 
  -3   6  20       46.02       31.51     25.96 o 
  -2   6  20        4.79       18.55     24.95 o 
  -1   6  20      149.87      102.86     34.64 o 
   0   6  20     3048.36     2744.45    161.39 o 
   1   6  20      768.92      721.92     80.25 o 
   2   6  20      853.78      767.31     57.48 o 
   3   6  20       46.86       35.59     25.00 o 
   4   6  20     3114.64     3009.02    170.87 o 
   5   6  20       38.12       51.96     19.63 o 
   6   6  20      100.38       29.51     30.84 o 
 -10   7  20      118.73      147.49     69.62 o 
  -9   7  20     1210.60     1232.42     97.58 o 
  -8   7  20      854.91      796.33     90.86 o 
  -7   7  20     3796.77     4277.38    242.39 o 
  -6   7  20       18.46       37.87     23.67 o 
  -5   7  20     1773.79     1728.30    118.79 o 
  -4   7  20     1769.50     1753.37    112.61 o 
  -3   7  20      304.97      290.50     45.44 o 
  -2   7  20       75.96       67.90     22.88 o 
  -1   7  20      113.46       47.63     35.95 o 
   0   7  20      210.26      219.43     43.42 o 
   1   7  20     1333.09     1135.93     83.75 o 
   2   7  20     1822.40     1414.22    121.43 o 
   3   7  20     3112.85     2991.91    238.96 o 
   4   7  20      208.84      187.51     42.37 o 
   5   7  20      383.80      290.05     43.11 o 
   6   7  20       10.82       21.57     56.19 o 
  -9   8  20      249.43      262.57     65.84 o 
  -8   8  20        0.81       33.80     24.11 o 
  -7   8  20     2584.19     2288.64    194.32 o 
  -6   8  20     2774.77     2612.69    153.58 o 
  -5   8  20     2029.30     1959.69    135.89 o 
  -4   8  20      227.34      168.37     36.13 o 
  -3   8  20     2638.48     2625.17    149.47 o 
  -2   8  20       88.39      158.49     30.97 o 
  -1   8  20     1035.61     1024.97     90.70 o 
   0   8  20       80.10       67.29     30.13 o 
   1   8  20     2006.08     1699.79    114.24 o 
   2   8  20      351.61      270.83     54.95 o 
   3   8  20     1000.80      975.46     92.88 o 
   4   8  20      280.29      267.85     51.54 o 
   5   8  20        4.08       51.68     52.45 o 
  -8   9  20     1681.75     1576.70    133.33 o 
  -7   9  20       35.91       68.34     26.63 o 
  -6   9  20        2.17        2.52     39.31 o 
  -5   9  20      210.93      200.54     40.51 o 
  -4   9  20     2120.00     1941.37    167.79 o 
  -3   9  20       73.74       64.97     37.27 o 
  -2   9  20      112.89      139.20     29.79 o 
  -1   9  20        6.15       59.08     26.04 o 
   0   9  20      252.50      249.12     57.85 o 
   1   9  20      558.48      590.69     63.49 o 
   2   9  20     4304.32     3893.49    264.96 o 
   3   9  20        8.52       19.66     34.39 o 
   4   9  20       38.65        0.00     26.67 o 
  -8  10  20        5.33       18.29     12.28 o 
  -7  10  20       71.69       52.46     28.05 o 
  -6  10  20      666.80      610.97     57.70 o 
  -5  10  20      329.29      385.45     50.34 o 
  -4  10  20        9.40       19.59     33.00 o 
  -3  10  20      486.07      393.10     59.06 o 
  -2  10  20      145.04      107.70     33.98 o 
  -1  10  20      863.66      874.82     85.64 o 
   0  10  20      484.76      350.84     46.14 o 
   1  10  20     2256.92     2192.46    129.68 o 
   2  10  20       85.11       84.97     35.91 o 
   3  10  20      412.10      376.76     76.38 o 
  -6  11  20       79.43       74.51     25.83 o 
  -5  11  20      905.98      754.47     67.35 o 
  -4  11  20      342.92      281.07     45.84 o 
  -3  11  20      221.18      283.50     41.34 o 
  -2  11  20       25.66       12.78     25.84 o 
  -1  11  20      676.50      672.32     74.81 o 
   0  11  20     2052.18     1981.18    146.06 o 
   1  11  20       22.29       55.40     26.08 o 
   2  11  20        1.40       12.60     20.88 o 
  -5  12  20        1.95       13.98     24.11 o 
  -4  12  20       50.05       55.18     98.85 o 
  -3  12  20        8.44       29.22     31.34 o 
  -2  12  20       20.58       43.54     24.51 o 
  -1  12  20      298.18      190.43     42.67 o 
   0  12  20      618.26      545.79     64.44 o 
 -11   0  21      688.31      713.09     84.52 o 
  -9   0  21        0.87      155.29     67.89 o 
  -7   0  21     4430.22     5054.58    462.16 o 
  -5   0  21     1146.72     1307.64    149.86 o 
  -3   0  21      575.01      527.05     91.17 o 
  -1   0  21        8.40      111.42     50.67 o 
   1   0  21      980.04      849.91    108.22 o 
   3   0  21     9846.67    11545.01    537.19 o 
   5   0  21        2.14       72.02     43.04 o 
   7   0  21      226.88      223.15     50.81 o 
 -11   1  21       15.31       51.99     27.64 o 
 -10   1  21      129.38      106.82     61.70 o 
  -9   1  21       18.01       90.86     47.30 o 
  -8   1  21      331.92      323.31     64.34 o 
  -7   1  21     1033.31     1022.55     91.54 o 
  -6   1  21     2237.63     2118.84    205.52 o 
  -5   1  21     4542.81     4851.19    236.00 o 
  -4   1  21       16.98       52.45     28.59 o 
  -3   1  21     3762.78     4064.16    295.11 o 
  -2   1  21      251.86      336.76     48.66 o 
  -1   1  21     1051.97     1076.89     95.49 o 
   0   1  21     1558.24     1586.89    114.18 o 
   1   1  21     1985.29     1861.42    124.27 o 
   2   1  21     1682.95     1556.62    112.05 o 
   3   1  21      308.21      377.06     39.30 o 
   4   1  21     3624.88     4097.65    200.23 o 
   5   1  21     1036.22      935.85     73.45 o 
   6   1  21      151.80      129.18     29.32 o 
   7   1  21      698.07      541.65     56.86 o 
 -11   2  21      267.18      387.20     56.40 o 
 -10   2  21      852.87     1008.62     99.49 o 
  -9   2  21       95.74       53.26     53.53 o 
  -8   2  21     2943.68     3306.44    190.25 o 
  -7   2  21      145.95      131.07     37.79 o 
  -6   2  21      241.40      433.61     48.81 o 
  -5   2  21     1627.58     1722.88    133.98 o 
  -4   2  21    10779.64    12353.53    322.45 o 
  -3   2  21       95.18      125.46     34.58 o 
  -2   2  21       17.61        0.00     70.16 o 
  -1   2  21      637.75      796.17     75.01 o 
   0   2  21       35.32       33.23     21.81 o 
   1   2  21      672.14      648.40     50.42 o 
   2   2  21     5285.43     5871.29    159.99 o 
   3   2  21      576.43      658.11     48.42 o 
   4   2  21        0.73       53.86     28.93 o 
   5   2  21      115.41       92.98     23.23 o 
   6   2  21      792.27      769.65     62.70 o 
   7   2  21       17.23       70.81     19.60 o 
 -11   3  21       34.74       93.08     34.48 o 
 -10   3  21       41.25       88.45     30.05 o 
  -9   3  21       59.21       47.88     22.52 o 
  -8   3  21       44.22       99.94     43.48 o 
  -7   3  21     1000.66     1193.08     98.02 o 
  -6   3  21       13.49       60.70     54.20 o 
  -5   3  21     3775.13     4098.94    213.73 o 
  -4   3  21       53.79        0.00     55.28 o 
  -3   3  21     6646.26     7187.21    219.42 o 
  -2   3  21       37.98       90.82     35.54 o 
  -1   3  21      204.19      254.99     42.73 o 
   0   3  21      184.96       98.56     40.77 o 
   1   3  21     2019.18     2361.05    178.05 o 
   2   3  21       30.41       48.67     28.59 o 
   3   3  21     1004.29      991.91     59.78 o 
   4   3  21       71.96       33.23     30.16 o 
   5   3  21     1148.37      914.89     88.67 o 
   6   3  21        0.48       27.11     28.25 o 
 -10   4  21       14.10       41.63     53.48 o 
  -9   4  21      185.85      202.94     47.49 o 
  -8   4  21        1.42       15.97     59.02 o 
  -7   4  21       60.96       46.07     39.98 o 
  -6   4  21       73.25       76.76     37.51 o 
  -5   4  21     1703.85     1688.64    140.40 o 
  -4   4  21     9178.02    10400.02    270.95 o 
  -3   4  21      151.38       97.99     28.12 o 
  -2   4  21      975.82      969.26    104.01 o 
  -1   4  21        2.98       40.82     32.43 o 
   0   4  21      221.53      164.17     48.20 o 
   1   4  21     1047.09      831.36     88.88 o 
   2   4  21     2596.80     2482.35    131.87 o 
   3   4  21      537.22      575.12     48.89 o 
   4   4  21      226.80      197.18     35.43 o 
   5   4  21        0.33       10.91     16.44 o 
   6   4  21      715.82      599.79     58.47 o 
 -10   5  21      766.79      744.63     75.12 o 
  -9   5  21       11.50       52.50     32.33 o 
  -8   5  21        9.52       35.87     36.49 o 
  -7   5  21      124.04      107.54     36.32 o 
  -6   5  21     1442.83     1385.92    112.31 o 
  -5   5  21     1893.43     1912.52    150.37 o 
  -4   5  21       50.50       80.87     33.85 o 
  -3   5  21     1982.09     1954.86    162.21 o 
  -2   5  21       30.22       25.16     20.28 o 
  -1   5  21       18.92       10.91     24.36 o 
   0   5  21      186.03      150.83     55.01 o 
   1   5  21     1041.18     1068.60     90.10 o 
   2   5  21      634.18      635.76     55.28 o 
   3   5  21       45.54       73.97     21.46 o 
   4   5  21     1657.30     1472.86    118.05 o 
   5   5  21      730.85      643.44     64.80 o 
   6   5  21      285.78      269.48     38.75 o 
 -10   6  21        0.46       23.88     31.01 o 
  -9   6  21        0.18       83.32     30.05 o 
  -8   6  21       92.77      116.07     34.91 o 
  -7   6  21     1894.24     2043.05    141.43 o 
  -6   6  21      511.44      591.33     59.75 o 
  -5   6  21     2296.12     2458.43    175.72 o 
  -4   6  21       10.69        7.95     26.42 o 
  -3   6  21      745.62      717.65     84.15 o 
  -2   6  21        2.32       35.84     36.50 o 
  -1   6  21        9.06       31.76     33.18 o 
   0   6  21      101.20      100.74     42.33 o 
   1   6  21       18.21       43.62     19.01 o 
   2   6  21       10.80       55.36     44.97 o 
   3   6  21     3871.10     3443.56    226.67 o 
   4   6  21      243.56      241.77     41.81 o 
   5   6  21      127.17       50.10     23.27 o 
  -9   7  21        5.36        0.00     34.10 o 
  -8   7  21      146.55      180.16     45.87 o 
  -7   7  21      385.04      361.13     53.92 o 
  -6   7  21     3535.90     3759.98    289.61 o 
  -5   7  21      879.10      956.05     86.46 o 
  -4   7  21        3.11       57.53     21.71 o 
  -3   7  21     1648.60     1559.60    121.52 o 
  -2   7  21      895.95      931.07     67.42 o 
  -1   7  21      482.41      539.19     78.31 o 
   0   7  21     1142.83     1076.22     76.50 o 
   1   7  21      269.67      244.39     51.39 o 
   2   7  21     1883.24     1867.10    123.13 o 
   3   7  21      599.21      467.92     57.91 o 
   4   7  21     1938.33     1733.31    150.47 o 
   5   7  21      156.51      123.56     38.06 o 
  -9   8  21       22.84       73.71     31.49 o 
  -8   8  21     2679.85     2497.24    299.82 o 
  -7   8  21      903.80      816.26     95.60 o 
  -6   8  21      452.58      456.53     57.54 o 
  -5   8  21      749.37      698.82     65.48 o 
  -4   8  21     2404.59     2344.22    134.58 o 
  -3   8  21      365.41      270.57     49.23 o 
  -2   8  21       23.65       17.10     25.00 o 
  -1   8  21      110.23       70.90     52.11 o 
   0   8  21      104.92      117.01     35.20 o 
   1   8  21        1.46        0.00     22.81 o 
   2   8  21     3296.74     2875.50    229.01 o 
   3   8  21     1052.57      978.54     96.61 o 
   4   8  21       26.85       60.37     26.39 o 
  -8   9  21        1.52       15.49     27.39 o 
  -7   9  21      472.08      457.86     56.87 o 
  -6   9  21        8.34        0.00     47.03 o 
  -5   9  21     2191.79     1993.79    129.08 o 
  -4   9  21       28.46        0.00     35.78 o 
  -3   9  21     1649.05     1439.63     97.58 o 
  -2   9  21       12.77       38.67     16.46 o 
  -1   9  21       12.06       46.10     20.57 o 
   0   9  21      396.63      422.58     53.52 o 
   1   9  21     1959.48     2051.91    144.00 o 
   2   9  21       71.06       75.92     29.23 o 
   3   9  21      267.68      154.27     52.10 o 
   4   9  21       14.56       30.56     27.17 o 
  -7  10  21      202.11      152.01     42.53 o 
  -6  10  21       40.41       60.85     22.36 o 
  -5  10  21       83.32       71.26     25.30 o 
  -4  10  21     2637.41     2412.28    117.77 o 
  -3  10  21      191.44      223.17     37.18 o 
  -2  10  21      471.08      439.82     49.86 o 
  -1  10  21       71.35       75.02     26.85 o 
   0  10  21      809.16      818.88     79.85 o 
   1  10  21      100.30       34.33     50.29 o 
   2  10  21      214.24      179.18     38.27 o 
  -5  11  21       38.18       67.94     21.92 o 
  -4  11  21       65.59       76.25     20.91 o 
  -3  11  21      166.07      100.76     31.18 o 
  -2  11  21       47.61       30.87     28.36 o 
  -1  11  21      893.33      900.48     85.68 o 
   0  11  21       59.99        9.35     49.54 o 
   1  11  21       82.13       77.63     47.05 o 
  -2  12  21      223.80      148.96     33.28 o 
 -10   0  22      812.90     1016.65    222.88 o 
  -8   0  22       14.80       36.34     30.11 o 
  -6   0  22     3024.03     3349.88    319.33 o 
  -4   0  22     1431.58     1434.88    163.69 o 
  -2   0  22     2502.45     2936.78    295.80 o 
   0   0  22      238.43      229.71     61.84 o 
   2   0  22     2366.10     2364.52    141.17 o 
   4   0  22     2769.61     3103.30    209.27 o 
   6   0  22     1579.01     1378.15    138.76 o 
 -11   1  22     1100.47     1102.87    118.45 o 
 -10   1  22       52.72      125.77     40.10 o 
  -9   1  22        5.78       30.76     38.82 o 
  -8   1  22      205.38      356.39     56.61 o 
  -7   1  22      642.39      901.11     80.74 o 
  -6   1  22     1500.87     1507.44    121.05 o 
  -5   1  22      478.64      568.02     59.25 o 
  -4   1  22     3435.39     3581.48    246.07 o 
  -3   1  22     3204.23     3841.82    115.15 o 
  -2   1  22      104.77      210.23     42.95 o 
  -1   1  22      573.29      616.86     68.10 o 
   0   1  22      753.50      714.69     60.38 o 
   1   1  22       34.61       50.25     39.40 o 
   2   1  22     1857.10     1812.58    107.03 o 
   3   1  22     3779.59     3505.42    196.13 o 
   4   1  22      464.20      394.18     50.18 o 
   5   1  22       95.38      122.91     26.78 o 
   6   1  22      573.76      499.06     50.74 o 
 -10   2  22      178.85      175.55     57.72 o 
  -9   2  22       79.40      135.84     38.51 o 
  -8   2  22        1.00       39.72     53.78 o 
  -7   2  22       68.34       32.93     51.95 o 
  -6   2  22     1382.19     1499.72    116.40 o 
  -5   2  22     2646.02     3041.05    325.25 o 
  -4   2  22      112.02       66.86     31.36 o 
  -3   2  22     5987.02     6540.89    225.63 o 
  -2   2  22     1387.04     1684.28    134.59 o 
  -1   2  22      742.62      886.50     87.91 o 
   0   2  22      296.97      241.34     51.46 o 
   1   2  22      558.30      517.48     47.85 o 
   2   2  22       17.52        9.69     30.88 o 
   3   2  22      246.77      306.94     44.36 o 
   4   2  22      336.51      383.99     45.63 o 
   5   2  22     1547.03     1441.22     82.28 o 
   6   2  22        0.57       14.64     24.56 o 
 -10   3  22      973.24     1100.11     79.15 o 
  -9   3  22       26.47       13.96     29.39 o 
  -8   3  22       41.27       60.43     48.88 o 
  -7   3  22      237.01      273.50     56.53 o 
  -6   3  22       76.43       60.68     30.59 o 
  -5   3  22      167.63      258.99     51.60 o 
  -4   3  22    10174.58    12001.19    294.33 o 
  -3   3  22      131.51      160.81     71.16 o 
  -2   3  22      483.13      521.80     54.91 o 
  -1   3  22      243.90      168.72     52.82 o 
   0   3  22      181.04      187.60     53.78 o 
   1   3  22        3.96        0.00     22.48 o 
   2   3  22      489.29      538.98     42.05 o 
   3   3  22      101.31       86.21     21.91 o 
   4   3  22       46.56       41.38     23.06 o 
   5   3  22       25.94       78.38     22.26 o 
   6   3  22     2281.60     1996.16    181.01 o 
 -10   4  22      154.51      121.23     46.30 o 
  -9   4  22      741.29      720.93     96.39 o 
  -8   4  22        1.06       15.63     52.38 o 
  -7   4  22       26.26        0.00     34.85 o 
  -6   4  22      589.00      539.82     62.89 o 
  -5   4  22     3358.27     3596.94    251.69 o 
  -4   4  22      248.79      226.37     52.12 o 
  -3   4  22     5956.01     6623.06    212.22 o 
  -2   4  22       83.71       78.50     52.99 o 
  -1   4  22       73.05       85.36     39.07 o 
   0   4  22      696.38      612.76     59.58 o 
   1   4  22       19.46       79.13     25.62 o 
   2   4  22      271.38      257.28     41.91 o 
   3   4  22      207.90      204.66     34.66 o 
   4   4  22      223.04      139.26     34.55 o 
   5   4  22     1498.01     1390.96    102.53 o 
 -10   5  22       69.84       96.12     38.74 o 
  -9   5  22       41.23        0.00     36.37 o 
  -8   5  22       34.61        2.68     53.37 o 
  -7   5  22      229.86      216.58     47.22 o 
  -6   5  22      523.08      558.86     60.53 o 
  -5   5  22     2057.32     2208.78    153.35 o 
  -4   5  22     2049.75     2229.52    167.02 o 
  -3   5  22     1187.43     1128.92    102.23 o 
  -2   5  22      693.37      692.99     60.84 o 
  -1   5  22      270.58      316.97     50.07 o 
   0   5  22        0.50       28.77     19.34 o 
   1   5  22      126.45      106.35     29.79 o 
   2   5  22      120.39      120.53     39.00 o 
   3   5  22     1483.41     1375.61     95.96 o 
   4   5  22      767.57      600.47     69.35 o 
   5   5  22       13.21        0.00     20.09 o 
  -9   6  22       93.04      163.93     34.15 o 
  -8   6  22       14.37       46.80     38.40 o 
  -7   6  22      205.89      231.66     49.75 o 
  -6   6  22     1529.31     1657.13    122.59 o 
  -5   6  22       29.52      132.20     39.71 o 
  -4   6  22       59.49      100.46     33.83 o 
  -3   6  22       48.92       81.92     32.06 o 
  -2   6  22     2416.11     2291.25    175.05 o 
  -1   6  22       67.38       65.69     22.90 o 
   0   6  22      109.86       67.39     36.40 o 
   1   6  22      257.96      266.63     43.46 o 
   2   6  22     1429.14     1440.45    104.01 o 
   3   6  22      650.96      557.40     86.57 o 
   4   6  22     2192.71     2226.14    166.42 o 
   5   6  22       18.12       45.03     20.14 o 
  -9   7  22        0.52      120.83     33.90 o 
  -8   7  22      602.52      622.43     84.25 o 
  -7   7  22     2203.64     2274.41    147.17 o 
  -6   7  22       26.98       40.95     30.92 o 
  -5   7  22      127.86       78.74     38.74 o 
  -4   7  22     1046.92     1004.62     90.04 o 
  -3   7  22     1629.90     1738.30    120.54 o 
  -2   7  22        2.83       47.34     28.35 o 
  -1   7  22      272.65      208.56     45.85 o 
   0   7  22      124.06      119.53     30.75 o 
   1   7  22       13.79       28.17     23.55 o 
   2   7  22      659.10      558.51     59.74 o 
   3   7  22     3778.58     3334.82    407.96 o 
   4   7  22       25.62       24.35     31.50 o 
  -8   8  22       15.37       43.60     46.38 o 
  -7   8  22      165.03      185.31     58.94 o 
  -6   8  22      698.61      678.36     78.70 o 
  -5   8  22     2093.35     2320.68    186.20 o 
  -4   8  22       11.40       46.97     41.78 o 
  -3   8  22      929.86      744.37     90.71 o 
  -2   8  22      721.45      669.39     64.72 o 
  -1   8  22      472.98      511.73     60.66 o 
   0   8  22        5.70       71.85     30.04 o 
   1   8  22      905.13      829.54     81.10 o 
   2   8  22      399.48      359.60     53.71 o 
   3   8  22      162.03      108.75     53.70 o 
  -7   9  22       68.02       82.88     28.10 o 
  -6   9  22      399.15      389.14     56.14 o 
  -5   9  22      192.97      120.06     71.90 o 
  -4   9  22     3095.25     3077.96    226.50 o 
  -3   9  22      174.49      176.60     40.80 o 
  -2   9  22       37.93       81.56     27.31 o 
  -1   9  22      159.31      108.59     30.00 o 
   0   9  22       66.59       48.68     33.43 o 
   1   9  22      269.06      326.22     52.00 o 
   2   9  22      581.58      531.02     66.33 o 
   3   9  22      186.51      158.42     43.03 o 
  -6  10  22      240.54      149.40     48.58 o 
  -5  10  22      569.36      535.33     73.57 o 
  -4  10  22       33.44        7.31     22.49 o 
  -3  10  22     1642.00     1494.27    113.78 o 
  -2  10  22       50.47       54.70     23.95 o 
  -1  10  22       75.46       33.08     32.00 o 
   0  10  22       14.11       44.09     29.94 o 
   1  10  22        5.00       68.45     26.87 o 
  -4  11  22      479.47      437.60     52.38 o 
  -3  11  22      695.69      615.25     61.20 o 
  -2  11  22      395.24      410.98     67.92 o 
  -1  11  22       33.82        4.93     17.61 o 
  -9   0  23       51.21       45.89     78.90 o 
  -7   0  23      244.78      293.48     74.03 o 
  -5   0  23      277.60      283.09     63.10 o 
  -3   0  23     3080.96     3449.24    346.03 o 
  -1   0  23     1783.88     2025.34    217.95 o 
   1   0  23       10.40       77.75     54.71 o 
   3   0  23     3380.97     2981.14    211.60 o 
   5   0  23      627.60      475.63     71.24 o 
 -10   1  23      588.36      530.05     68.49 o 
  -9   1  23      167.61      182.71     58.27 o 
  -8   1  23       60.19       85.91     32.30 o 
  -7   1  23        6.23        0.00     41.98 o 
  -6   1  23      483.65      553.09     72.32 o 
  -5   1  23     1698.49     1844.67    146.13 o 
  -4   1  23      185.57      136.47     36.04 o 
  -3   1  23      734.71      763.90     74.71 o 
  -2   1  23     2888.21     3470.26    177.27 o 
  -1   1  23      525.10      507.06     55.58 o 
   0   1  23      460.21      623.59     61.85 o 
   1   1  23        1.43       48.08     32.75 o 
   2   1  23      978.57     1088.89    114.71 o 
   3   1  23        0.16        0.00     53.62 o 
   4   1  23      827.71      761.50     67.66 o 
   5   1  23      585.47      522.91     60.02 o 
 -10   2  23     1148.33     1216.45     86.62 o 
  -9   2  23        2.56       26.76     39.82 o 
  -8   2  23       86.03       46.87     28.18 o 
  -7   2  23       80.16      104.58     38.43 o 
  -6   2  23      846.42      898.44     75.40 o 
  -5   2  23     1065.05     1200.87    103.15 o 
  -4   2  23     3561.54     3940.54    195.70 o 
  -3   2  23     1197.93     1251.94     95.26 o 
  -2   2  23        2.52        0.00     40.14 o 
  -1   2  23     1390.67     1752.89    117.18 o 
   0   2  23      948.84     1153.20     90.24 o 
   1   2  23      183.28      242.80     49.49 o 
   2   2  23      544.08      425.36     46.67 o 
   3   2  23        1.02       50.65     21.88 o 
   4   2  23      692.01      588.87     64.03 o 
   5   2  23      310.25      281.15     41.02 o 
 -10   3  23        1.82        7.74     44.22 o 
  -9   3  23      995.56     1067.33     84.39 o 
  -8   3  23       18.91       18.03     35.55 o 
  -7   3  23        0.60       47.40     40.32 o 
  -6   3  23        4.49        0.00     30.30 o 
  -5   3  23     4523.45     4792.57    168.27 o 
  -4   3  23       51.30       59.28     44.07 o 
  -3   3  23     5683.84     6071.98    248.91 o 
  -2   3  23      346.40      426.38     74.87 o 
  -1   3  23     1482.82     1485.63    120.21 o 
   0   3  23       62.13       34.07     29.21 o 
   1   3  23      226.34      249.47     46.70 o 
   2   3  23      400.21      322.96     48.10 o 
   3   3  23      241.31      236.61     39.97 o 
   4   3  23        2.10        0.67     49.21 o 
   5   3  23     2064.70     1644.02    126.75 o 
  -9   4  23       39.00       58.19     39.39 o 
  -8   4  23      270.55      271.54     57.69 o 
  -7   4  23      219.67      214.42     66.25 o 
  -6   4  23      132.83       85.89     41.46 o 
  -5   4  23      456.71      551.02     58.46 o 
  -4   4  23     7115.73     7660.91    402.41 o 
  -3   4  23      368.87      433.34     57.18 o 
  -2   4  23       10.88       96.97     29.59 o 
  -1   4  23      565.88      589.58     61.52 o 
   0   4  23      943.86     1040.76    161.28 o 
   1   4  23        4.61       39.17     19.57 o 
   2   4  23        0.37       38.56     25.51 o 
   3   4  23       10.43        1.32     21.05 o 
   4   4  23      423.68      388.55     48.63 o 
   5   4  23      120.32      121.71     45.97 o 
  -9   5  23      245.90      106.99     58.06 o 
  -8   5  23      389.15      557.67     80.77 o 
  -7   5  23      156.86      154.84     41.42 o 
  -6   5  23      533.80      634.19     80.18 o 
  -5   5  23      547.64      640.76     72.39 o 
  -4   5  23        1.93       25.64     38.72 o 
  -3   5  23      946.88      996.14     87.12 o 
  -2   5  23     2616.12     2556.47    203.91 o 
  -1   5  23      129.95      115.81     35.27 o 
   0   5  23      271.92      297.88     48.20 o 
   1   5  23        1.51       67.83     22.14 o 
   2   5  23       10.30       71.41     24.19 o 
   3   5  23      224.84      112.34     27.59 o 
   4   5  23      839.14      759.69    103.49 o 
  -9   6  23       42.40       73.56     28.84 o 
  -8   6  23       35.40       49.72     38.24 o 
  -7   6  23        1.78        0.00     34.21 o 
  -6   6  23     1001.52     1224.91     99.58 o 
  -5   6  23        7.85      115.15     50.13 o 
  -4   6  23      523.10      683.07     72.82 o 
  -3   6  23     1704.18     2021.27    160.45 o 
  -2   6  23      491.23      521.03     62.30 o 
  -1   6  23     1132.50     1075.96     98.70 o 
   0   6  23        1.83        0.00     21.65 o 
   1   6  23        0.11        3.56     35.43 o 
   2   6  23       83.65       47.85     26.60 o 
   3   6  23     1859.77     1676.61    118.34 o 
   4   6  23      388.08      420.84     66.54 o 
  -8   7  23       23.06        0.00     53.13 o 
  -7   7  23       54.57       16.10     27.46 o 
  -6   7  23      129.32      145.37     61.28 o 
  -5   7  23      734.94      898.39     86.74 o 
  -4   7  23      335.14      511.07     61.41 o 
  -3   7  23      631.08      650.52     72.09 o 
  -2   7  23     1605.49     1994.81    194.60 o 
  -1   7  23     1085.05     1114.24     87.27 o 
   0   7  23        0.57       24.49     33.89 o 
   1   7  23       51.78       76.98     23.84 o 
   2   7  23     1153.28      991.91     85.40 o 
   3   7  23      267.53      362.00     60.43 o 
  -7   8  23       78.41       47.00     21.62 o 
  -6   8  23      887.27      904.93     80.61 o 
  -5   8  23       10.40       40.40     53.28 o 
  -4   8  23     1156.51     1264.19    115.98 o 
  -3   8  23      725.38      681.54     79.33 o 
  -2   8  23        3.98       72.73     28.68 o 
  -1   8  23      298.41      205.85     63.72 o 
   0   8  23      341.98      309.34     44.74 o 
   1   8  23        2.30       26.15     45.70 o 
   2   8  23      502.13      421.30     66.58 o 
  -6   9  23        4.20        0.00     33.04 o 
  -5   9  23     1398.17     1380.73    111.35 o 
  -4   9  23       28.74       21.13     37.60 o 
  -3   9  23      566.97      633.79     69.19 o 
  -2   9  23      504.80      410.50     47.22 o 
  -1   9  23      519.82      623.19     59.37 o 
   0   9  23       20.64       50.98     26.13 o 
   1   9  23        3.82       17.94     31.79 o 
  -4  10  23     2107.80     1962.94    131.96 o 
  -3  10  23       97.75       43.47     22.87 o 
  -2  10  23        9.02        0.00     21.51 o 
  -1  10  23       91.51       65.86     33.50 o 
   0  10  23       48.38       46.50     42.23 o 
  -8   0  24      849.63     1044.93    173.06 o 
  -6   0  24      412.78      473.29     89.49 o 
  -4   0  24      862.48      723.37     90.15 o 
  -2   0  24     1924.09     2254.93    297.09 o 
   0   0  24        0.16      103.16     63.35 o 
   2   0  24     1085.42     1125.23    203.87 o 
   4   0  24      162.56      169.31     69.97 o 
  -9   1  24      135.93      181.71     46.65 o 
  -8   1  24       11.70       31.42     52.79 o 
  -7   1  24      195.74      328.51     45.75 o 
  -6   1  24       38.73       34.23     40.65 o 
  -5   1  24        0.76      113.09     40.86 o 
  -4   1  24       98.95       92.65     33.20 o 
  -3   1  24     1451.27     1329.61    117.89 o 
  -2   1  24       48.90       59.69     37.37 o 
  -1   1  24     2150.93     2278.69    196.97 o 
   0   1  24     1530.28     1550.20    118.82 o 
   1   1  24        0.21       45.06     23.68 o 
   2   1  24       23.88       40.68     36.41 o 
   3   1  24      263.09      217.54     46.70 o 
   4   1  24      589.32      561.81     57.95 o 
  -9   2  24     1298.10     1385.75    106.52 o 
  -8   2  24      150.81      156.47     40.68 o 
  -7   2  24       21.08      126.58     38.94 o 
  -6   2  24       49.17       73.85     35.83 o 
  -5   2  24     1035.86     1137.09     94.34 o 
  -4   2  24      208.56      183.54     48.07 o 
  -3   2  24      942.62     1083.95     86.55 o 
  -2   2  24     2521.74     2858.34    198.96 o 
  -1   2  24     1766.97     1981.90    165.13 o 
   0   2  24       95.42      101.18     44.97 o 
   1   2  24       76.12      121.06     39.63 o 
   2   2  24      241.60      272.54     43.73 o 
   3   2  24        2.38        0.00     30.96 o 
   4   2  24      292.50      329.79     43.58 o 
  -9   3  24       17.25        0.00     38.82 o 
  -8   3  24      243.08      241.09     76.48 o 
  -7   3  24       32.49      130.84     37.99 o 
  -6   3  24        0.25        0.00     37.18 o 
  -5   3  24      140.85      114.41     38.97 o 
  -4   3  24     5151.57     5540.91    327.29 o 
  -3   3  24      668.77      611.76     58.22 o 
  -2   3  24      394.45      443.59     94.51 o 
  -1   3  24      282.17      204.56     48.16 o 
   0   3  24     2625.91     2552.07    205.02 o 
   1   3  24       26.79       98.66     29.91 o 
   2   3  24        7.00       29.46     35.33 o 
   3   3  24        0.87       15.03     29.68 o 
   4   3  24       86.27       35.30     30.60 o 
  -9   4  24     1029.74      955.10     92.93 o 
  -8   4  24      512.31      607.79     70.30 o 
  -7   4  24       28.62       34.57     36.62 o 
  -6   4  24      103.45       96.29     39.07 o 
  -5   4  24      612.87      677.27     72.73 o 
  -4   4  24       94.52      143.53     38.85 o 
  -3   4  24      882.07      850.92     81.35 o 
  -2   4  24      865.73     1053.51     99.39 o 
  -1   4  24     1918.41     2075.69    143.24 o 
   0   4  24       10.39       24.58     46.22 o 
   1   4  24     1251.77     1181.67    104.52 o 
   2   4  24      146.30      103.36     38.57 o 
   3   4  24       81.60       78.71     30.49 o 
   4   4  24      265.65      254.78     44.21 o 
  -8   5  24      195.13      182.83     38.60 o 
  -7   5  24      918.42     1057.20     95.60 o 
  -6   5  24      104.73      127.16     37.88 o 
  -5   5  24      896.50      976.98     71.41 o 
  -4   5  24       21.27       45.10     34.28 o 
  -3   5  24     3285.58     3649.57    263.96 o 
  -2   5  24       57.19       18.77     37.07 o 
  -1   5  24      631.91      724.13     79.43 o 
   0   5  24      534.21      562.19     68.63 o 
   1   5  24       87.72      160.05     40.35 o 
   2   5  24       32.26       81.72     39.00 o 
   3   5  24       47.12       54.46     20.70 o 
  -8   6  24      581.51      589.76     59.48 o 
  -7   6  24      369.22      502.95     63.73 o 
  -6   6  24        2.14       25.31     47.63 o 
  -5   6  24      221.77      170.30     48.21 o 
  -4   6  24      439.86      450.68     61.45 o 
  -3   6  24      202.34      142.31     31.99 o 
  -2   6  24     2761.86     2897.38    239.54 o 
  -1   6  24      125.31       87.01     32.62 o 
   0   6  24        7.43       58.26     31.17 o 
   1   6  24        7.34       82.73     29.98 o 
   2   6  24      196.82       94.16     31.53 o 
   3   6  24      871.33      753.84     79.89 o 
  -7   7  24       56.02       45.15     41.50 o 
  -6   7  24        0.71       14.53     24.86 o 
  -5   7  24      727.36      790.58     81.07 o 
  -4   7  24      941.57     1006.87    100.16 o 
  -3   7  24      477.11      461.22     58.31 o 
  -2   7  24      239.50      224.95     64.76 o 
  -1   7  24      925.95      870.74     98.98 o 
   0   7  24      830.04      916.87     89.69 o 
   1   7  24       15.71        0.00     27.15 o 
   2   7  24      173.79      144.60     59.72 o 
  -6   8  24       12.45       57.52     38.49 o 
  -5   8  24      348.22      312.64     58.67 o 
  -4   8  24      596.78      632.91     71.54 o 
  -3   8  24      506.81      488.74     63.59 o 
  -2   8  24      566.11      691.36     79.47 o 
  -1   8  24      914.33     1001.74     88.99 o 
   0   8  24        0.83       40.13     45.94 o 
   1   8  24        5.37       50.16     28.74 o 
  -5   9  24       28.24        0.00     36.33 o 
  -4   9  24      985.40      944.48     81.24 o 
  -3   9  24      861.02      825.61     86.29 o 
  -2   9  24        0.44       42.68     30.75 o 
  -1   9  24      128.80      120.11     35.88 o 
   0   9  24     1054.49      989.46    104.98 o 
  -9   0  25     1045.51     1176.96    111.43 o 
  -7   0  25     1252.67     1654.69    203.02 o 
  -5   0  25      287.75      322.97     75.81 o 
  -3   0  25      187.41      231.37     66.17 o 
  -1   0  25     2075.39     2204.66    468.04 o 
   1   0  25      327.69      283.24     69.04 o 
   3   0  25        1.96       62.51     80.63 o 
  -9   1  25      839.80      848.38     82.83 o 
  -8   1  25     1287.91     1497.55    111.95 o 
  -7   1  25       29.52       27.03     44.97 o 
  -6   1  25      192.12      194.52     52.95 o 
  -5   1  25      227.67      429.13     61.14 o 
  -4   1  25       40.89       98.36     42.89 o 
  -3   1  25       56.69       85.17     30.42 o 
  -2   1  25     2160.70     2098.25    183.87 o 
  -1   1  25     1030.56     1121.31    107.93 o 
   0   1  25        0.02        0.00     36.89 o 
   1   1  25        2.06       79.04     30.84 o 
   2   1  25      131.78       89.41     28.52 o 
   3   1  25      104.07      152.10     43.45 o 
   4   1  25        0.07       51.80     34.34 o 
  -9   2  25      119.79       83.04     38.18 o 
  -8   2  25       90.36      176.54     38.23 o 
  -7   2  25      386.93      491.12     67.91 o 
  -6   2  25       66.65       88.87     36.44 o 
  -5   2  25        0.72       34.99     31.75 o 
  -4   2  25      598.11      676.66     71.33 o 
  -3   2  25     2118.59     2297.84    257.52 o 
  -2   2  25      423.89      458.64     63.62 o 
  -1   2  25       73.73        0.00     45.99 o 
   0   2  25     4188.80     4095.95    339.87 o 
   1   2  25      214.68      152.47     39.79 o 
   2   2  25        5.19       95.80     32.83 o 
   3   2  25        9.57       64.56     30.44 o 
  -8   3  25       64.98      167.86     46.24 o 
  -7   3  25      174.68       87.29     36.44 o 
  -6   3  25       97.98      142.50     35.10 o 
  -5   3  25      420.77      550.16     70.76 o 
  -4   3  25      137.77       79.68     33.89 o 
  -3   3  25       22.31       56.10     31.26 o 
  -2   3  25        1.14       86.75     40.38 o 
  -1   3  25     3521.54     3646.75    280.34 o 
   0   3  25       71.30       26.36     30.59 o 
   1   3  25     1247.46     1261.49    102.39 o 
   2   3  25       99.04       53.66     69.12 o 
   3   3  25      320.43      363.28     54.90 o 
  -8   4  25      376.81      370.23     56.61 o 
  -7   4  25      787.20      958.57    111.93 o 
  -6   4  25      233.23      232.91     44.20 o 
  -5   4  25       90.94       97.66     33.95 o 
  -4   4  25     1176.82     1213.51     97.50 o 
  -3   4  25      762.05      957.68     91.88 o 
  -2   4  25     2190.46     2298.53    185.61 o 
  -1   4  25      235.60      316.62     54.99 o 
   0   4  25     1870.27     1845.77    135.66 o 
   1   4  25       53.89       37.99     34.33 o 
   2   4  25        0.45       11.98     24.98 o 
   3   4  25       61.63       72.21     38.63 o 
  -8   5  25     1150.16     1099.43     98.62 o 
  -7   5  25       11.47      104.90     38.65 o 
  -6   5  25      156.34      196.44     57.27 o 
  -5   5  25       15.02       64.38     28.21 o 
  -4   5  25      215.46      175.58     74.59 o 
  -3   5  25       19.18        0.00     39.16 o 
  -2   5  25     2055.93     2221.49    165.76 o 
  -1   5  25      789.83      840.14     90.55 o 
   0   5  25        6.71       44.45     32.14 o 
   1   5  25      385.33      356.50     97.01 o 
   2   5  25      449.38      437.45     66.01 o 
  -7   6  25      928.80      888.35     94.46 o 
  -6   6  25      204.68      182.70     45.35 o 
  -5   6  25       43.93      104.86     45.79 o 
  -4   6  25     1185.86     1327.12    108.15 o 
  -3   6  25      912.32     1040.10    133.10 o 
  -2   6  25      460.49      375.06     62.72 o 
   0   6  25        3.45       55.54     35.42 o 
   1   6  25      350.79      359.23     53.42 o 
   2   6  25      440.41      417.04     67.66 o 
  -6   7  25      491.11      593.74     69.53 o 
  -5   7  25       44.30       55.07     74.90 o 
  -4   7  25       97.92      122.75     46.04 o 
  -3   7  25      271.94      167.15     37.62 o 
  -2   7  25     1249.68     1210.97     91.51 o 
  -1   7  25      736.20      734.25     73.52 o 
   0   7  25       19.94        0.00     31.26 o 
   1   7  25       23.67       26.08     20.74 o 
  -5   8  25       94.51      124.33     44.00 o 
  -4   8  25       61.22       91.42     41.56 o 
  -3   8  25      973.46     1053.89    103.20 o 
  -2   8  25       34.09       64.86     30.84 o 
  -1   8  25      106.08      128.60     42.61 o 
   0   8  25     1646.20     1497.36    146.05 o 
  -8   0  26     3397.28     3681.41    341.06 o 
  -6   0  26      134.95       57.23    143.98 o 
  -4   0  26      670.13      732.94    152.91 o 
  -2   0  26     1805.84     2338.13    433.56 o 
   0   0  26      317.64      359.67     77.99 o 
   2   0  26      541.45      552.20     92.96 o 
  -8   1  26       25.44       57.29     33.10 o 
  -7   1  26     1336.94     1350.78    107.89 o 
  -6   1  26       77.33       77.99     48.21 o 
  -5   1  26       23.93       36.93     44.06 o 
  -4   1  26        5.13        0.00     53.20 o 
  -3   1  26      218.68      213.00     42.81 o 
  -2   1  26       20.84        0.00     29.61 o 
  -1   1  26      418.58      408.17     84.29 o 
   0   1  26     1513.82     1365.95    143.87 o 
   1   1  26      678.04      688.92     74.38 o 
   2   1  26       42.62       20.33     85.37 o 
   3   1  26      139.35      178.35     38.41 o 
  -8   2  26      297.41      323.43     59.17 o 
  -7   2  26      116.06       59.50     36.66 o 
  -6   2  26        6.40       57.61     63.66 o 
  -5   2  26      153.16      136.27     42.38 o 
  -4   2  26      732.41      774.73     98.29 o 
  -3   2  26       20.29        0.00     83.17 o 
  -2   2  26      191.24      127.70     43.83 o 
  -1   2  26     2852.23     3001.05    220.86 o 
   0   2  26        0.56        0.00     34.41 o 
   1   2  26      715.93      573.80     76.16 o 
   2   2  26      696.43      751.48     91.75 o 
  -8   3  26      114.06      149.47     40.14 o 
  -7   3  26       71.41      114.87     40.08 o 
  -6   3  26      776.27      952.54     88.70 o 
  -5   3  26       12.25        5.84     48.38 o 
  -4   3  26       78.14       51.76     40.82 o 
  -3   3  26      130.73      116.80     37.34 o 
  -2   3  26     2580.19     2852.87    236.90 o 
  -1   3  26      333.31      265.08     55.81 o 
   0   3  26     2708.80     2605.16    195.13 o 
   1   3  26       24.12       22.00     26.25 o 
   2   3  26       40.95       51.38     53.03 o 
  -7   4  26      224.34      230.29     50.37 o 
  -6   4  26        2.72       39.78     41.31 o 
  -5   4  26       49.23        0.00     35.16 o 
  -4   4  26        7.48       97.02     48.80 o 
  -3   4  26      144.07      164.93     47.94 o 
  -2   4  26      543.99      601.39     77.90 o 
  -1   4  26     2068.59     2383.31    153.25 o 
   0   4  26       30.94       18.69     25.04 o 
   1   4  26      494.19      431.25     59.75 o 
   2   4  26      666.45      645.39     71.90 o 
  -7   5  26     1473.17     1502.99    149.08 o 
  -6   5  26      215.36      236.86     46.77 o 
  -5   5  26      134.34      147.32     68.28 o 
  -4   5  26       32.34       47.46     26.25 o 
  -3   5  26      991.00     1117.80     83.07 o 
  -2   5  26       81.54       49.13     54.92 o 
  -1   5  26       16.54       17.43     32.12 o 
   0   5  26     1064.71     1017.07     92.43 o 
   1   5  26      394.85      389.69     57.11 o 
  -6   6  26      120.38       62.69     46.55 o 
  -5   6  26      442.34      589.91     62.26 o 
  -4   6  26        0.04        0.00     36.07 o 
  -3   6  26       48.25        0.00     27.60 o 
  -2   6  26     1031.04     1217.90     97.99 o 
  -1   6  26        9.28       87.98     32.66 o 
   0   6  26      187.08      179.12     41.71 o 
  -4   7  26       97.87       34.04     51.04 o 
  -3   7  26       87.19       68.16     47.46 o 
  -2   7  26       74.71      105.06     39.29 o 
  -1   7  26      477.02      467.54     68.83 o 
  -7   0  27     1206.44     1473.15    136.43 o 
  -5   0  27      553.53      508.55    101.43 o 
  -3   0  27      249.42      199.58     68.78 o 
  -1   0  27      260.23      313.95     80.82 o 
   1   0  27     1178.49     1196.32    185.70 o 
  -7   1  27      197.34      181.19     45.35 o 
  -6   1  27      113.81      109.97     60.61 o 
  -5   1  27      160.47      170.71     47.18 o 
  -4   1  27      194.39      382.73     64.47 o 
  -3   1  27      262.07      250.43     51.99 o 
  -2   1  27      314.34      304.95     64.51 o 
  -1   1  27     1265.36     1169.49    116.03 o 
   0   1  27      212.86      308.62     52.82 o 
   1   1  27       24.17       52.50     29.90 o 
  -7   2  27      484.20      506.21     73.73 o 
  -6   2  27     1139.75     1199.04    103.60 o 
  -5   2  27       23.35       56.12     53.37 o 
  -4   2  27        1.22       60.79     31.94 o 
  -3   2  27      123.90      130.43     51.21 o 
  -2   2  27      383.86      326.33     54.88 o 
  -1   2  27      135.04       56.51     49.79 o 
   0   2  27     2043.23     2071.18    148.30 o 
   1   2  27      491.36      401.71     60.35 o 
  -6   3  27       64.46      127.56     33.77 o 
  -5   3  27      479.25      573.29     53.00 o 
  -4   3  27      215.36      266.70     53.10 o 
  -3   3  27      779.18      823.36     83.01 o 
  -2   3  27      253.96      234.50     45.37 o 
  -1   3  27     1433.87     1421.58    118.05 o 
   0   3  27       68.56      107.08     30.57 o 
   1   3  27      140.59      108.83     43.98 o 
  -6   4  27      692.55      753.36     77.11 o 
  -5   4  27       57.37       78.92     39.98 o 
  -4   4  27       10.90       89.27     46.70 o 
  -3   4  27       16.34       24.32     57.40 o 
  -2   4  27      879.51      872.35    105.27 o 
  -1   4  27       87.16       65.58     64.59 o 
   0   4  27      649.37      674.54     68.92 o 
  -5   5  27      409.18      538.76     71.59 o 
  -4   5  27        1.69       45.83     62.18 o 
  -3   5  27       22.74        0.00     36.07 o 
  -2   5  27       84.79      163.27     43.13 o 
  -1   5  27      532.59      442.43     59.05 o 
  -3   6  27       18.34       92.68     33.80 o 
  -4   0  28     1305.58     1261.04    131.88 o 
  -2   0  28      190.62      113.42     48.79 o 
   0   0  28      682.32      718.10    116.62 o 
  -5   1  28      460.57      409.79     98.75 o 
  -4   1  28       72.16       20.75     31.86 o 
  -3   1  28        8.63        5.31     51.70 o 
  -2   1  28        0.02        0.00     30.34 o 
  -1   1  28        1.57       54.38     39.65 o 
   0   1  28      822.76      690.16     86.90 o 
  -5   2  28     1201.68     1195.02     93.61 o 
  -4   2  28       95.12      108.14     37.50 o 
  -3   2  28       14.16       65.64     37.23 o 
  -2   2  28      180.04      204.78     49.99 o 
  -1   2  28      982.75     1128.69    111.32 o 
  -4   3  28      201.82      139.72     42.02 o 
  -3   3  28        2.43       27.67     31.63 o 
  -2   3  28      323.40      480.39     64.24 o 
  -1   3  28      286.91      196.37     41.61 o 
  -3   4  28      153.26      203.47     51.32 o 
                                                 
